# Supplementary material for: (E)-Ethyl N′-(4-bromo­benzyl­idene)hydrazinecarboxyl­ate
Source: Acta Crystallogr Sect E Struct Rep Online. 2008 Jul 31;64(Pt 8):o1646. doi: 10.1107/S1600536808023763 (PMC2962206; doi:10.1107/S1600536808023763)
Supplement: Supplementary file 1 [file e-64-o1646-sup1.cif]

##############################################################################
###                                                                        ###
###        Electronic paper (Acta Crystallographica Section E)             ###
###                                                                        ###
##############################################################################
#                                                                            #
# This CIF contains the data in a paper accepted for publication in Acta     #
# Crystallographica Section E. It conforms to the requirements of Notes      #
# for Authors for Section E, and has been peer reviewed under the auspices   #
# of the IUCr Commission on Journals.                                        #
#                                                                            #
# Full details of the Crystallographic Information File format               #
# are given in the paper "The Crystallographic Information File (CIF):       #
# a New Standard Archive File for Crystallography" by S. R. Hall, F. H.      #
# Allen and I. D. Brown [Acta Cryst. (1991), A47, 655-685].                  #
#                                                                            #
# The current version of the core CIF dictionary is obtainable from          #
# ftp://ftp.iucr.org/pub/cif_core.dic. The current version number is 2.4.    #
#                                                                            #
# Software is freely available for graphical display of the structure(s) in  #
# this CIF.  For information consult the CIF home page http://www.iucr.org/  #
# cif/home.html                                                              #
#                                                                            #
# This file may be used for bona fide research purposes within the           #
# scientific community so long as proper attribution is given to the journal # 
# article from which it was obtained.                                        #
#                                                                            #
##############################################################################
                                             
data_I
_audit_creation_method     SHELXL-97
_chemical_name_systematic
;
(<i>E</i>)-Ethyl N'-(4-bromobenzylidene)hydrazinecarboxylate
;
_chemical_name_common     ?
_chemical_formula_moiety     'C10 H11 Br N2 O2'
_chemical_formula_sum     'C10 H11 Br N2 O2'
_chemical_formula_weight     271.11
_chemical_melting_point     ?
_symmetry_cell_setting     Monoclinic
_symmetry_space_group_name_H-M     'P 21/c'
_symmetry_space_group_name_Hall     '-P 2ybc'
loop_
    _symmetry_equiv_pos_as_xyz
    'x, y, z'
    '-x, y+1/2, -z+1/2'
    '-x, -y, -z'
    'x, -y-1/2, z-1/2'
_cell_length_a     16.499(3)
_cell_length_b     8.6052(19)
_cell_length_c     18.277(4)
_cell_angle_alpha     90.00
_cell_angle_beta     116.279(7)
_cell_angle_gamma     90.00
_cell_volume     2326.7(8)
_cell_formula_units_Z     8
_cell_measurement_reflns_used     4075
_cell_measurement_theta_min     1.4
_cell_measurement_theta_max     25.0
_cell_measurement_temperature     123(2)
_exptl_crystal_description     Block
_exptl_crystal_colour     colourless
_exptl_crystal_size_max     0.30
_exptl_crystal_size_mid     0.26
_exptl_crystal_size_min     0.25
_exptl_crystal_density_diffrn     1.548
_exptl_crystal_density_meas     ?
_exptl_crystal_density_method     'not measured'
_exptl_crystal_F_000     1088
_exptl_absorpt_coefficient_mu     3.516
_exptl_absorpt_correction_type     multi-scan
_exptl_absorpt_process_details     '(SADABS; Bruker, 2002)'
_exptl_absorpt_correction_T_min     0.419
_exptl_absorpt_correction_T_max     0.474
_exptl_special_details
;
 ?
;
_diffrn_ambient_temperature     123(2)
_diffrn_radiation_type     MoK\a
_diffrn_radiation_wavelength     0.71073
_diffrn_radiation_source     'fine-focus sealed tube'
_diffrn_radiation_monochromator     graphite
_diffrn_measurement_device_type     'Bruker SMART CCD'
_diffrn_measurement_method     \w
_diffrn_detector_area_resol_mean     ?
_diffrn_reflns_number     24092
_diffrn_reflns_av_R_equivalents     0.1393
_diffrn_reflns_av_sigmaI/netI     0.0385
_diffrn_reflns_theta_min     1.38
_diffrn_reflns_theta_max     25.02
_diffrn_reflns_theta_full     25.02
_diffrn_measured_fraction_theta_max     0.994
_diffrn_measured_fraction_theta_full     0.994
_diffrn_reflns_limit_h_min     -19
_diffrn_reflns_limit_h_max     18
_diffrn_reflns_limit_k_min     -9
_diffrn_reflns_limit_k_max     10
_diffrn_reflns_limit_l_min     -21
_diffrn_reflns_limit_l_max     21
_diffrn_standards_number     ?
_diffrn_standards_interval_count     ?
_diffrn_standards_interval_time     ?
_diffrn_standards_decay_%     ?
_refine_special_details
;
 Refinement of F^2^ against ALL reflections.  The weighted R-factor wR and
 goodness of fit S are based on F^2^, conventional R-factors R are based
 on F, with F set to zero for negative F^2^. The threshold expression of
 F^2^ > 2sigma(F^2^) is used only for calculating R-factors(gt) etc. and is
 not relevant to the choice of reflections for refinement.  R-factors based
 on F^2^ are statistically about twice as large as those based on F, and R-
 factors based on ALL data will be even larger.
;
_reflns_number_total     4075
_reflns_number_gt     1989
_reflns_threshold_expression     I>2\s(I)
_refine_ls_structure_factor_coef     Fsqd
_refine_ls_matrix_type     full
_refine_ls_R_factor_all     0.1617
_refine_ls_R_factor_gt     0.0929
_refine_ls_wR_factor_gt     0.2293
_refine_ls_wR_factor_ref     0.2587
_refine_ls_goodness_of_fit_ref     0.875
_refine_ls_restrained_S_all     0.875
_refine_ls_number_reflns     4075
_refine_ls_number_parameters     273
_refine_ls_number_restraints     0
_refine_ls_hydrogen_treatment     constr
_refine_ls_weighting_scheme     calc
_refine_ls_weighting_details
                 'calc w=1/[\s^2^(Fo^2^)+(0.1543P)^2^] where P=(Fo^2^+2Fc^2^)/3'
_atom_sites_solution_hydrogens     geom
_atom_sites_solution_primary     direct
_atom_sites_solution_secondary     difmap
_refine_ls_shift/su_max     0.000
_refine_ls_shift/su_mean     0.000
_refine_diff_density_max     1.353
_refine_diff_density_min     -1.099
_refine_ls_extinction_method     none
_refine_ls_extinction_coef     ?
loop_
    _atom_type_symbol
    _atom_type_description
    _atom_type_scat_dispersion_real
    _atom_type_scat_dispersion_imag
    _atom_type_scat_source
    'C' 'C' 0.0033 0.0016
                         'International Tables Vol C Tables 4.2.6.8 and 6.1.1.4'
    'H' 'H' 0.0000 0.0000
                         'International Tables Vol C Tables 4.2.6.8 and 6.1.1.4'
    'Br' 'Br' -0.2901 2.4595
                         'International Tables Vol C Tables 4.2.6.8 and 6.1.1.4'
    'N' 'N' 0.0061 0.0033
                         'International Tables Vol C Tables 4.2.6.8 and 6.1.1.4'
    'O' 'O' 0.0106 0.0060
                         'International Tables Vol C Tables 4.2.6.8 and 6.1.1.4'
_computing_data_collection     'SMART (Bruker, 2002)'
_computing_cell_refinement     'SAINT (Bruker, 2002)'
_computing_data_reduction     'SAINT (Bruker, 2002)'
_computing_structure_solution     'SHELXS97 (Sheldrick, 2008)'
_computing_structure_refinement     'SHELXL97 (Sheldrick, 2008)'
_computing_molecular_graphics     'SHELXTL (Sheldrick, 2008)'
_computing_publication_material     'SHELXTL (Sheldrick, 2008)'
loop_
    _atom_site_type_symbol
    _atom_site_label
    _atom_site_fract_x
    _atom_site_fract_y
    _atom_site_fract_z
    _atom_site_U_iso_or_equiv
    _atom_site_adp_type
    _atom_site_calc_flag
    _atom_site_refinement_flags
    _atom_site_occupancy
    _atom_site_disorder_assembly
    _atom_site_disorder_group
    Br Br1 -0.38953(6) 0.41924(14) 0.35560(6) 0.1017(5) Uani d . 1 . .
    O O1 0.1467(3) 0.9272(6) 0.6334(3) 0.0683(15) Uani d . 1 . .
    O O2 0.2401(3) 0.9406(6) 0.5725(3) 0.0683(14) Uani d . 1 . .
    N N1 0.0294(4) 0.7619(7) 0.4990(3) 0.0547(14) Uani d . 1 . .
    N N2 0.1102(4) 0.8180(7) 0.5084(3) 0.0591(16) Uani d . 1 . .
    H H2A 0.1271 0.8016 0.4708 0.071 Uiso d R 1 . .
    C C1 -0.1496(5) 0.5277(9) 0.3484(4) 0.0614(19) Uani d . 1 . .
    H H1 -0.1226 0.5078 0.3130 0.074 Uiso calc R 1 . .
    C C2 -0.2340(6) 0.4681(9) 0.3288(4) 0.068(2) Uani d . 1 . .
    H H2 -0.2657 0.4103 0.2801 0.082 Uiso calc R 1 . .
    C C3 -0.2716(5) 0.4947(10) 0.3822(5) 0.069(2) Uani d . 1 . .
    C C4 -0.2254(6) 0.5766(10) 0.4538(5) 0.079(2) Uani d . 1 . .
    H H4 -0.2513 0.5928 0.4905 0.094 Uiso calc R 1 . .
    C C5 -0.1413(5) 0.6341(10) 0.4709(4) 0.069(2) Uani d . 1 . .
    H H5 -0.1087 0.6882 0.5208 0.082 Uiso calc R 1 . .
    C C6 -0.1020(5) 0.6165(8) 0.4185(4) 0.0540(17) Uani d . 1 . .
    C C7 -0.0147(5) 0.6797(9) 0.4356(4) 0.0566(18) Uani d . 1 . .
    H H7 0.0106 0.6598 0.3988 0.068 Uiso calc R 1 . .
    C C8 0.1647(5) 0.8967(9) 0.5765(4) 0.0593(19) Uani d . 1 . .
    C C9 0.3059(5) 1.0219(11) 0.6442(4) 0.075(2) Uani d . 1 . .
    H H9A 0.3253 0.9547 0.6930 0.090 Uiso calc R 1 . .
    H H9B 0.2789 1.1178 0.6539 0.090 Uiso calc R 1 . .
    C C10 0.3843(6) 1.0610(15) 0.6288(6) 0.113(4) Uani d . 1 . .
    H H10A 0.4283 1.1208 0.6749 0.170 Uiso calc R 1 . .
    H H10B 0.3639 1.1230 0.5788 0.170 Uiso calc R 1 . .
    H H10C 0.4126 0.9650 0.6225 0.170 Uiso calc R 1 . .
    Br Br2 -0.40506(7) 0.72172(16) 0.13867(7) 0.1115(5) Uani d . 1 . .
    O O3 0.2037(4) 0.7286(7) 0.4120(3) 0.0764(16) Uani d . 1 . .
    O O4 0.2853(3) 0.6993(6) 0.3405(3) 0.0672(14) Uani d . 1 . .
    N N3 0.0511(4) 0.7304(7) 0.2633(3) 0.0555(15) Uani d . 1 . .
    N N4 0.1369(4) 0.7146(7) 0.2717(3) 0.0589(15) Uani d . 1 . .
    H H4A 0.1461 0.7048 0.2291 0.071 Uiso d R 1 . .
    C C11 -0.2224(5) 0.8208(9) 0.2063(5) 0.065(2) Uani d . 1 . .
    H H11 -0.2410 0.8950 0.2342 0.078 Uiso calc R 1 . .
    C C12 -0.2835(6) 0.7232(10) 0.1526(5) 0.072(2) Uani d . 1 . .
    C C13 -0.2584(6) 0.6157(10) 0.1077(4) 0.074(2) Uani d . 1 . .
    H H13 -0.3017 0.5477 0.0693 0.089 Uiso calc R 1 . .
    C C14 -0.1333(5) 0.8142(9) 0.2212(4) 0.063(2) Uani d . 1 . .
    H H14 -0.0904 0.8821 0.2601 0.075 Uiso calc R 1 . .
    C C15 -0.1705(5) 0.6125(9) 0.1210(4) 0.064(2) Uani d . 1 . .
    H H15 -0.1532 0.5435 0.0898 0.076 Uiso calc R 1 . .
    C C16 -0.1055(5) 0.7070(8) 0.1786(4) 0.0530(17) Uani d . 1 . .
    C C17 -0.0116(5) 0.6937(8) 0.1946(4) 0.0549(18) Uani d . 1 . .
    H H17 0.0029 0.6569 0.1529 0.066 Uiso calc R 1 . .
    C C18 0.2083(5) 0.7143(9) 0.3472(4) 0.0604(19) Uani d . 1 . .
    C C19 0.3667(6) 0.6862(12) 0.4155(5) 0.087(3) Uani d . 1 . .
    H H19A 0.3691 0.5839 0.4411 0.105 Uiso calc R 1 . .
    H H19B 0.3689 0.7686 0.4541 0.105 Uiso calc R 1 . .
    C C20 0.4441(7) 0.7027(18) 0.3950(8) 0.134(5) Uani d . 1 . .
    H H20A 0.5009 0.6958 0.4451 0.201 Uiso calc R 1 . .
    H H20B 0.4406 0.8038 0.3691 0.201 Uiso calc R 1 . .
    H H20C 0.4418 0.6196 0.3575 0.201 Uiso calc R 1 . .
loop_
    _atom_site_aniso_label
    _atom_site_aniso_U_11
    _atom_site_aniso_U_22
    _atom_site_aniso_U_33
    _atom_site_aniso_U_12
    _atom_site_aniso_U_13
    _atom_site_aniso_U_23
    Br1 0.0722(7) 0.1265(10) 0.1016(8) -0.0210(5) 0.0342(6) -0.0047(6)
    O1 0.076(4) 0.094(4) 0.044(3) -0.011(3) 0.035(3) -0.005(2)
    O2 0.054(3) 0.110(4) 0.048(3) -0.014(3) 0.029(2) -0.005(3)
    N1 0.053(4) 0.068(4) 0.049(3) 0.001(3) 0.028(3) 0.004(3)
    N2 0.053(4) 0.091(5) 0.037(3) -0.003(3) 0.024(3) -0.005(3)
    C1 0.078(6) 0.063(5) 0.051(4) -0.001(4) 0.036(4) -0.001(4)
    C2 0.081(6) 0.073(5) 0.050(4) 0.008(5) 0.028(4) -0.003(4)
    C3 0.065(5) 0.069(5) 0.065(5) 0.003(4) 0.022(4) 0.005(4)
    C4 0.076(6) 0.104(7) 0.068(5) 0.001(5) 0.043(4) -0.009(5)
    C5 0.072(5) 0.088(6) 0.052(4) -0.012(5) 0.033(4) -0.011(4)
    C6 0.062(5) 0.058(4) 0.044(4) 0.007(4) 0.026(3) 0.004(3)
    C7 0.057(4) 0.073(5) 0.044(4) 0.006(4) 0.027(4) -0.003(4)
    C8 0.052(4) 0.076(5) 0.048(4) 0.005(4) 0.020(4) 0.015(4)
    C9 0.063(5) 0.102(6) 0.056(5) -0.016(5) 0.023(4) 0.001(4)
    C10 0.073(7) 0.173(12) 0.080(6) -0.040(7) 0.021(5) -0.003(7)
    Br2 0.0600(7) 0.1507(11) 0.1204(9) -0.0002(6) 0.0369(6) 0.0102(7)
    O3 0.082(4) 0.108(4) 0.050(3) 0.009(3) 0.038(3) -0.003(3)
    O4 0.054(3) 0.101(4) 0.052(3) 0.004(3) 0.028(2) 0.001(3)
    N3 0.058(4) 0.067(4) 0.055(4) 0.005(3) 0.037(3) 0.007(3)
    N4 0.062(4) 0.077(4) 0.046(3) 0.001(3) 0.032(3) 0.003(3)
    C11 0.063(5) 0.069(5) 0.072(5) 0.002(4) 0.037(4) -0.012(4)
    C12 0.065(5) 0.085(6) 0.056(4) -0.001(4) 0.020(4) 0.014(4)
    C13 0.083(6) 0.077(6) 0.050(4) -0.015(5) 0.019(4) -0.008(4)
    C14 0.073(5) 0.066(5) 0.054(4) 0.000(4) 0.032(4) -0.007(4)
    C15 0.066(5) 0.076(5) 0.049(4) 0.004(4) 0.026(4) -0.008(4)
    C16 0.069(5) 0.053(4) 0.041(3) 0.003(4) 0.027(3) 0.005(3)
    C17 0.065(5) 0.064(5) 0.041(4) 0.009(4) 0.029(4) -0.001(3)
    C18 0.067(5) 0.064(5) 0.057(5) -0.001(4) 0.033(4) 0.002(4)
    C19 0.079(6) 0.116(8) 0.063(5) 0.008(5) 0.027(5) -0.001(5)
    C20 0.065(7) 0.215(15) 0.112(8) -0.001(7) 0.030(6) -0.005(9)
_geom_special_details
;
 All esds (except the esd in the dihedral angle between two l.s. planes)
 are estimated using the full covariance matrix.  The cell esds are taken
 into account individually in the estimation of esds in distances, angles
 and torsion angles; correlations between esds in cell parameters are only
 used when they are defined by crystal symmetry.  An approximate (isotropic)
 treatment of cell esds is used for estimating esds involving l.s. planes.
;
loop_
    _geom_bond_atom_site_label_1
    _geom_bond_atom_site_label_2
    _geom_bond_site_symmetry_2
    _geom_bond_distance
    _geom_bond_publ_flag
    Br1 C3 . 1.899(8) ?
    O1 C8 . 1.229(8) ?
    O2 C8 . 1.333(9) ?
    O2 C9 . 1.458(9) ?
    N1 C7 . 1.275(8) ?
    N1 N2 . 1.355(8) ?
    N2 C8 . 1.352(9) ?
    N2 H2A . 0.8600 ?
    C1 C2 . 1.374(10) ?
    C1 C6 . 1.396(10) ?
    C1 H1 . 0.9500 ?
    C2 C3 . 1.387(10) ?
    C2 H2 . 0.9500 ?
    C3 C4 . 1.381(11) ?
    C4 C5 . 1.373(11) ?
    C4 H4 . 0.9500 ?
    C5 C6 . 1.382(10) ?
    C5 H5 . 0.9500 ?
    C6 C7 . 1.439(10) ?
    C7 H7 . 0.9500 ?
    C9 C10 . 1.478(11) ?
    C9 H9A . 0.9900 ?
    C9 H9B . 0.9900 ?
    C10 H10A . 0.9800 ?
    C10 H10B . 0.9800 ?
    C10 H10C . 0.9800 ?
    Br2 C12 . 1.907(8) ?
    O3 C18 . 1.226(8) ?
    O4 C18 . 1.335(9) ?
    O4 C19 . 1.437(10) ?
    N3 C17 . 1.264(8) ?
    N3 N4 . 1.360(8) ?
    N4 C18 . 1.361(9) ?
    N4 H4A . 0.8601 ?
    C11 C12 . 1.344(11) ?
    C11 C14 . 1.372(10) ?
    C11 H11 . 0.9500 ?
    C12 C13 . 1.415(12) ?
    C13 C15 . 1.360(11) ?
    C13 H13 . 0.9500 ?
    C14 C16 . 1.407(10) ?
    C14 H14 . 0.9500 ?
    C15 C16 . 1.386(10) ?
    C15 H15 . 0.9500 ?
    C16 C17 . 1.447(10) ?
    C17 H17 . 0.9500 ?
    C19 C20 . 1.487(14) ?
    C19 H19A . 0.9900 ?
    C19 H19B . 0.9900 ?
    C20 H20A . 0.9800 ?
    C20 H20B . 0.9800 ?
    C20 H20C . 0.9800 ?
loop_
    _geom_angle_atom_site_label_1
    _geom_angle_atom_site_label_2
    _geom_angle_atom_site_label_3
    _geom_angle_site_symmetry_1
    _geom_angle_site_symmetry_3
    _geom_angle
    _geom_angle_publ_flag
    C8 O2 C9 . . 115.4(5) ?
    C7 N1 N2 . . 116.5(5) ?
    C8 N2 N1 . . 120.8(5) ?
    C8 N2 H2A . . 119.9 ?
    N1 N2 H2A . . 119.2 ?
    C2 C1 C6 . . 122.4(7) ?
    C2 C1 H1 . . 118.8 ?
    C6 C1 H1 . . 118.8 ?
    C1 C2 C3 . . 118.2(7) ?
    C1 C2 H2 . . 120.9 ?
    C3 C2 H2 . . 120.9 ?
    C4 C3 C2 . . 121.3(8) ?
    C4 C3 Br1 . . 119.4(6) ?
    C2 C3 Br1 . . 119.4(6) ?
    C5 C4 C3 . . 118.6(7) ?
    C5 C4 H4 . . 120.7 ?
    C3 C4 H4 . . 120.7 ?
    C4 C5 C6 . . 122.6(7) ?
    C4 C5 H5 . . 118.7 ?
    C6 C5 H5 . . 118.7 ?
    C5 C6 C1 . . 116.8(7) ?
    C5 C6 C7 . . 122.7(7) ?
    C1 C6 C7 . . 120.5(6) ?
    N1 C7 C6 . . 121.3(6) ?
    N1 C7 H7 . . 119.3 ?
    C6 C7 H7 . . 119.3 ?
    O1 C8 O2 . . 124.6(7) ?
    O1 C8 N2 . . 125.0(7) ?
    O2 C8 N2 . . 110.4(6) ?
    O2 C9 C10 . . 107.7(7) ?
    O2 C9 H9A . . 110.2 ?
    C10 C9 H9A . . 110.2 ?
    O2 C9 H9B . . 110.2 ?
    C10 C9 H9B . . 110.2 ?
    H9A C9 H9B . . 108.5 ?
    C9 C10 H10A . . 109.5 ?
    C9 C10 H10B . . 109.5 ?
    H10A C10 H10B . . 109.5 ?
    C9 C10 H10C . . 109.5 ?
    H10A C10 H10C . . 109.5 ?
    H10B C10 H10C . . 109.5 ?
    C18 O4 C19 . . 116.6(5) ?
    C17 N3 N4 . . 116.1(5) ?
    N3 N4 C18 . . 120.3(5) ?
    N3 N4 H4A . . 120.0 ?
    C18 N4 H4A . . 119.7 ?
    C12 C11 C14 . . 120.7(7) ?
    C12 C11 H11 . . 119.6 ?
    C14 C11 H11 . . 119.6 ?
    C11 C12 C13 . . 120.9(8) ?
    C11 C12 Br2 . . 120.4(7) ?
    C13 C12 Br2 . . 118.6(7) ?
    C15 C13 C12 . . 118.2(7) ?
    C15 C13 H13 . . 120.9 ?
    C12 C13 H13 . . 120.9 ?
    C11 C14 C16 . . 120.0(7) ?
    C11 C14 H14 . . 120.0 ?
    C16 C14 H14 . . 120.0 ?
    C13 C15 C16 . . 121.9(7) ?
    C13 C15 H15 . . 119.1 ?
    C16 C15 H15 . . 119.1 ?
    C15 C16 C14 . . 118.2(7) ?
    C15 C16 C17 . . 120.3(6) ?
    C14 C16 C17 . . 121.4(7) ?
    N3 C17 C16 . . 120.9(6) ?
    N3 C17 H17 . . 119.6 ?
    C16 C17 H17 . . 119.6 ?
    O3 C18 O4 . . 124.5(7) ?
    O3 C18 N4 . . 125.6(7) ?
    O4 C18 N4 . . 109.9(6) ?
    O4 C19 C20 . . 107.3(7) ?
    O4 C19 H19A . . 110.2 ?
    C20 C19 H19A . . 110.2 ?
    O4 C19 H19B . . 110.2 ?
    C20 C19 H19B . . 110.2 ?
    H19A C19 H19B . . 108.5 ?
    C19 C20 H20A . . 109.5 ?
    C19 C20 H20B . . 109.5 ?
    H20A C20 H20B . . 109.5 ?
    C19 C20 H20C . . 109.5 ?
    H20A C20 H20C . . 109.5 ?
    H20B C20 H20C . . 109.5 ?
loop_
    _geom_torsion_atom_site_label_1
    _geom_torsion_atom_site_label_2
    _geom_torsion_atom_site_label_3
    _geom_torsion_atom_site_label_4
    _geom_torsion_site_symmetry_1
    _geom_torsion_site_symmetry_2
    _geom_torsion_site_symmetry_3
    _geom_torsion_site_symmetry_4
    _geom_torsion
    _geom_torsion_publ_flag
    C7 N1 N2 C8 . . . . -175.2(7) ?
    C6 C1 C2 C3 . . . . -1.6(11) ?
    C1 C2 C3 C4 . . . . -1.0(12) ?
    C1 C2 C3 Br1 . . . . 178.2(6) ?
    C2 C3 C4 C5 . . . . 1.0(12) ?
    Br1 C3 C4 C5 . . . . -178.2(6) ?
    C3 C4 C5 C6 . . . . 1.6(13) ?
    C4 C5 C6 C1 . . . . -4.0(12) ?
    C4 C5 C6 C7 . . . . 178.6(7) ?
    C2 C1 C6 C5 . . . . 4.0(11) ?
    C2 C1 C6 C7 . . . . -178.5(7) ?
    N2 N1 C7 C6 . . . . -178.9(6) ?
    C5 C6 C7 N1 . . . . -3.2(11) ?
    C1 C6 C7 N1 . . . . 179.5(7) ?
    C9 O2 C8 O1 . . . . 3.9(10) ?
    C9 O2 C8 N2 . . . . -177.8(6) ?
    N1 N2 C8 O1 . . . . -1.6(11) ?
    N1 N2 C8 O2 . . . . -179.9(6) ?
    C8 O2 C9 C10 . . . . 180.0(8) ?
    C17 N3 N4 C18 . . . . -164.0(7) ?
    C14 C11 C12 C13 . . . . -2.6(12) ?
    C14 C11 C12 Br2 . . . . 175.0(6) ?
    C11 C12 C13 C15 . . . . 0.7(12) ?
    Br2 C12 C13 C15 . . . . -176.9(6) ?
    C12 C11 C14 C16 . . . . 1.5(11) ?
    C12 C13 C15 C16 . . . . 2.2(11) ?
    C13 C15 C16 C14 . . . . -3.3(11) ?
    C13 C15 C16 C17 . . . . 176.2(7) ?
    C11 C14 C16 C15 . . . . 1.4(10) ?
    C11 C14 C16 C17 . . . . -178.1(7) ?
    N4 N3 C17 C16 . . . . -179.5(6) ?
    C15 C16 C17 N3 . . . . -153.1(7) ?
    C14 C16 C17 N3 . . . . 26.4(10) ?
    C19 O4 C18 O3 . . . . 5.5(11) ?
    C19 O4 C18 N4 . . . . -175.8(7) ?
    N3 N4 C18 O3 . . . . -0.6(11) ?
    N3 N4 C18 O4 . . . . -179.3(6) ?
    C18 O4 C19 C20 . . . . -168.8(8) ?
loop_
    _geom_hbond_atom_site_label_D
    _geom_hbond_atom_site_label_H
    _geom_hbond_atom_site_label_A
    _geom_hbond_site_symmetry_A
    _geom_hbond_distance_DH
    _geom_hbond_distance_HA
    _geom_hbond_distance_DA
    _geom_hbond_angle_DHA
    N2 H2A O3 . 0.86 2.09 2.913(7) 161
    N4 H4A O1 4_575 0.86 2.09 2.875(7) 152
data_global
_journal_date_recd_electronic     2008-07-14
_journal_date_accepted     2008-07-27
_journal_name_full     'Acta Crystallographica, Section E'
_journal_year     2008
_journal_volume     64
_journal_issue      8
_journal_page_first     o1646
_journal_page_last     o1646
_journal_paper_category     QO
_journal_coeditor_code     HB2762
_publ_contact_author_name     'Bo Gao'
_publ_contact_author_address
;
    Marine College
    Zhejiang Institute of Communications
    Hangzhou 311112
    People's Republic of China
;
_publ_contact_author_email     bgao_zjvtit@126.com
_publ_contact_author_fax     '++86-571-88481900'
_publ_contact_author_phone     '++86-571-88481680'
_publ_section_title
;
(<i>E</i>)-Ethyl N'-(4-bromobenzylidene)hydrazinecarboxylate
;
loop_
    _publ_author_name
    _publ_author_address
    ' Bo Gao '
;
    Marine College
    Zhejiang Institute of Communications
    Hangzhou 311112
    People's Republic of China
;
