# Supplementary material for: (E)-Ethyl N′-(4-bromo­benzyl­idene)hydrazinecarboxyl­ate
Source: Acta Crystallogr Sect E Struct Rep Online. 2008 Jul 31;64(Pt 8):o1646. doi: 10.1107/S1600536808023763 (PMC2962206; doi:10.1107/S1600536808023763)
Supplement: Supplementary file 2 [file e-64-o1646-Isup2.hkl]

#
# h,k,l, Fc-squared, Fo-squared, sigma(Fo-squared) and status flag
#
data_I
_shelx_title ' p-1     P21/c'
_shelx_refln_list_code          4
_shelx_F_calc_maximum      327.12
_exptl_crystal_F_000      1087.78
_reflns_d_resolution_high  0.8403
 
loop_
 _symmetry_equiv_pos_as_xyz
 'x, y, z'
 '-x, y+1/2, -z+1/2'
 '-x, -y, -z'
 'x, -y-1/2, z-1/2'
 
_cell_length_a    16.4990
_cell_length_b     8.6052
_cell_length_c    18.2770
_cell_angle_alpha  90.000
_cell_angle_beta  116.279
_cell_angle_gamma  90.000
 
_shelx_F_squared_multiplier     1.000
 
loop_
 _refln_index_h
 _refln_index_k
 _refln_index_l
 _refln_F_squared_calc
 _refln_F_squared_meas
 _refln_F_squared_sigma
 _refln_observed_status
   1   0   0      421.31      162.69      8.34 o
   2   0   0     9357.89     5106.12    859.47 o
   3   0   0      122.55      185.58     24.34 o
   4   0   0    30030.04    17665.08   2002.87 o
   5   0   0    42643.99    23553.67   2651.15 o
   6   0   0    17402.50    10258.41    984.88 o
   7   0   0     9149.19     6259.58    552.42 o
   8   0   0    12493.79     8575.61    678.20 o
   9   0   0     6856.16     4853.97    352.59 o
  10   0   0     6232.33     4554.73    369.40 o
  11   0   0     3493.42     2654.83    400.41 o
  12   0   0      111.43      190.71     71.91 o
  13   0   0      814.67      891.13    106.31 o
  14   0   0      658.68      879.64    116.73 o
  15   0   0      369.44      786.85    121.94 o
  16   0   0      438.44      645.11    124.02 o
  17   0   0        4.25       88.58    106.30 o
   1   1   0      127.71      197.81     18.61 o
   2   1   0     2415.91     2598.05    343.08 o
   3   1   0     1413.69     1299.13    158.70 o
   4   1   0     1171.14      911.60    108.85 o
   5   1   0      318.41      291.55     29.40 o
   6   1   0      756.95      717.95     91.44 o
   7   1   0     4101.51     3155.83    399.09 o
   8   1   0     1713.12     1451.66    199.77 o
   9   1   0     2408.24     1595.51    166.07 o
  10   1   0      928.31      718.76     86.23 o
  11   1   0       58.72       66.02     22.45 o
  12   1   0      222.77      200.27     30.17 o
  13   1   0     1763.81     1632.54    276.75 o
  14   1   0      387.33      570.43     75.10 o
  15   1   0      436.49      654.21     88.29 o
  16   1   0        3.34      107.23     74.58 o
  17   1   0       16.02      198.12     81.02 o
   0   2   0    22944.78    18699.23   6182.55 o
   1   2   0     2486.18     2714.29    446.23 o
   2   2   0    11672.43    10418.01   1791.68 o
   3   2   0      300.35      253.66     39.41 o
   4   2   0      102.47       85.07     16.44 o
   5   2   0     1753.61     1505.72    300.57 o
   6   2   0      568.87      356.08     78.12 o
   7   2   0     1256.75     1049.18    144.98 o
   8   2   0      506.98      432.05     61.53 o
   9   2   0      132.84       99.43     28.52 o
  10   2   0     1451.62     1031.37    139.93 o
  11   2   0      269.06      244.58     41.69 o
  12   2   0       18.30       13.83     26.28 o
  13   2   0      852.42      808.51     64.25 o
  14   2   0       67.62      125.86     63.32 o
  15   2   0      133.55      307.02     78.68 o
  16   2   0      211.35      226.15     80.32 o
  17   2   0       85.91      255.33    136.52 o
   1   3   0     1262.20     1298.27    241.09 o
   2   3   0    25347.23    22579.10   4417.95 o
   3   3   0    10850.67     8670.51   1051.53 o
   4   3   0     4703.78     4258.58    585.60 o
   5   3   0      644.42      705.69     97.93 o
   6   3   0     2147.98     1809.41    260.86 o
   7   3   0    10621.55     9174.73   1358.65 o
   8   3   0     4554.32     3741.78    495.83 o
   9   3   0      542.95      568.04     91.74 o
  10   3   0      194.56      138.00     26.89 o
  11   3   0      348.56      372.25     65.10 o
  12   3   0     1650.27     1560.04    229.27 o
  13   3   0     1255.93     1291.59    175.11 o
  14   3   0       17.86        7.17     32.87 o
  15   3   0        5.60      128.24     56.47 o
  16   3   0       80.93      294.12     84.63 o
   0   4   0     2653.32     2622.45    874.24 o
   1   4   0       63.96       60.97     19.19 o
   2   4   0       71.31       56.71     12.52 o
   3   4   0      330.06      381.47     55.20 o
   4   4   0      605.56      628.78     84.65 o
   5   4   0      242.63      329.78     57.70 o
   6   4   0      743.39      788.60    135.43 o
   7   4   0      497.11      476.42     69.48 o
   8   4   0      591.38      545.50     60.03 o
   9   4   0        0.08        0.00     24.16 o
  10   4   0      324.34      331.56     59.45 o
  11   4   0      818.53      766.49    117.15 o
  12   4   0        6.86        0.00     31.30 o
  13   4   0      153.87       97.54     35.79 o
  14   4   0       16.46        0.00     35.70 o
  15   4   0      112.34      123.02     42.15 o
  16   4   0      102.31       97.68    113.07 o
   1   5   0     1081.01      926.65    178.91 o
   2   5   0      881.00      812.96    116.21 o
   3   5   0        9.11        0.65     14.71 o
   4   5   0       16.79        7.57     19.10 o
   5   5   0      143.73      157.18     38.97 o
   6   5   0      468.57      594.46    115.34 o
   7   5   0        2.98        3.47     24.25 o
   8   5   0        3.90        0.00     27.11 o
   9   5   0      334.28      290.99     49.59 o
  10   5   0       45.60       25.88     35.58 o
  11   5   0       11.86        0.00     31.50 o
  12   5   0       21.17       19.00     36.17 o
  13   5   0        0.14        0.00     36.36 o
  14   5   0        9.76        0.00     39.52 o
  15   5   0        5.88        0.00     41.08 o
   0   6   0     1631.75     1482.78    257.72 o
   1   6   0      590.76      465.64     58.97 o
   2   6   0       19.07       14.69     16.29 o
   3   6   0       38.99       40.39     20.30 o
   4   6   0      697.68      780.84    151.75 o
   5   6   0     1353.47     1451.30    275.00 o
   6   6   0      322.35      394.38     76.50 o
   7   6   0       57.57       71.35     28.99 o
   8   6   0       30.39       28.27     31.60 o
   9   6   0      647.20      712.20    112.30 o
  10   6   0       56.39       48.15     35.45 o
  11   6   0       73.78       45.52     36.45 o
  12   6   0        1.82        0.00     39.15 o
  13   6   0       41.78        0.00     40.76 o
  14   6   0      100.93       73.30     46.35 o
   1   7   0        0.16        0.00     17.35 o
   2   7   0       18.89        0.00     26.13 o
   3   7   0       69.99       91.32     29.61 o
   4   7   0        0.98        0.00     29.39 o
   5   7   0       47.10       17.16     31.68 o
   6   7   0      152.39      152.70     37.38 o
   7   7   0      156.81      143.97     34.80 o
   8   7   0       47.24       27.69     36.53 o
   9   7   0       62.67       26.66     37.40 o
  10   7   0        0.97        0.00     40.72 o
  11   7   0       23.48       45.26     42.37 o
  12   7   0        9.09        0.00     43.12 o
   0   8   0       76.91       70.56     35.71 o
   1   8   0        3.83        0.00     31.10 o
   2   8   0        3.58        0.00     30.86 o
   3   8   0        0.53        0.00     32.45 o
   4   8   0       16.15       40.11     33.30 o
   5   8   0       53.55       24.05     37.10 o
   6   8   0        4.26        0.00     38.53 o
   7   8   0        2.23        9.63     39.17 o
   8   8   0       68.17       39.45     40.71 o
   9   8   0       22.07        0.00     43.68 o
  10   8   0       29.51        0.00     43.13 o
   1   9   0       20.61        0.00     55.66 o
   2   9   0       19.88        0.00     38.40 o
   3   9   0       14.04        0.00     41.38 o
   4   9   0       10.59        0.00     42.95 o
   5   9   0       66.42       71.77     42.33 o
   6   9   0        7.73       22.35     45.63 o
   7   9   0        7.71        0.00     46.00 o
   8   9   0       20.10       17.87     64.05 o
   2  10   0        4.44        0.00    115.68 o
   3  10   0        1.58        0.00     60.75 o
 -17   1   1      263.64      526.97     91.37 o
 -16   1   1       83.79      254.18     77.16 o
 -15   1   1        2.76       97.67     62.19 o
 -14   1   1        5.68      111.99     58.09 o
 -13   1   1      824.61      841.42    146.74 o
 -12   1   1     1093.07      902.54     95.71 o
 -11   1   1      746.49      586.65     69.14 o
 -10   1   1        1.05        6.78     17.53 o
  -9   1   1      324.58      306.19     34.81 o
  -8   1   1     4416.68     3490.55    319.54 o
  -7   1   1     8029.40     6411.48    592.91 o
  -6   1   1      690.57      503.16     47.50 o
  -5   1   1     1728.89     1298.76    112.39 o
  -4   1   1     3491.74     2675.07    214.55 o
  -3   1   1     7648.04     7174.04    707.08 o
  -2   1   1     1857.80     2467.76    271.60 o
  -1   1   1      263.13      470.40     60.78 o
   0   1   1     1860.70     1823.62    254.11 o
   1   1   1     6158.85     7284.13    993.43 o
   2   1   1     7162.47     7669.47   1102.61 o
   3   1   1      985.95      819.05    127.26 o
   4   1   1       37.62       49.85     11.88 o
   5   1   1      947.45      567.37     96.16 o
   6   1   1     5140.82     2972.32    434.53 o
   7   1   1     2014.41     1253.40    160.66 o
   8   1   1       90.07       65.25     13.00 o
   9   1   1       41.26       41.10     15.43 o
  10   1   1     1254.35      990.64     89.58 o
  11   1   1      358.17      378.07     31.15 o
  12   1   1       35.77       88.61     46.66 o
  13   1   1      114.77      213.90     66.86 o
  14   1   1        4.51      108.23     68.90 o
  15   1   1      148.09      278.71     78.09 o
  16   1   1       84.96      275.66     88.74 o
 -17   2   1       20.44       39.60    111.51 o
 -16   2   1        0.35       96.26     67.36 o
 -15   2   1       98.60      159.67     69.86 o
 -14   2   1       22.23       68.24     36.97 o
 -13   2   1      221.11      165.06     29.88 o
 -12   2   1       93.88       65.99     25.90 o
 -11   2   1      721.20      661.84     76.83 o
 -10   2   1     2440.49     1761.06    189.14 o
  -9   2   1       49.47       36.51     19.72 o
  -8   2   1      166.47      169.79     23.46 o
  -7   2   1      251.83      279.91     23.83 o
  -6   2   1     7680.53     7062.23    669.52 o
  -5   2   1      836.05      729.13     68.76 o
  -4   2   1      343.98      320.89     40.71 o
  -3   2   1       55.68       70.69     10.72 o
  -2   2   1    33526.45    31327.04   4283.49 o
  -1   2   1    13239.58    13146.41   3197.46 o
   0   2   1     3592.83     3625.43    642.11 o
   1   2   1     3067.64     2707.59    359.68 o
   2   2   1    25869.80    26061.79   4033.69 o
   3   2   1     6672.13     6988.39   1315.23 o
   4   2   1     2975.59     2662.88    423.93 o
   5   2   1      976.83      987.74    222.25 o
   6   2   1      775.33      688.41    128.57 o
   7   2   1     5316.85     4091.56    611.15 o
   8   2   1     3112.08     2228.84    335.37 o
   9   2   1     1372.74     1035.20    151.66 o
  10   2   1      322.80      258.74     45.71 o
  11   2   1      335.65      288.49     32.19 o
  12   2   1      798.13      687.33     66.27 o
  13   2   1      279.57      323.00     44.68 o
  14   2   1      166.85      265.56     70.36 o
  15   2   1       23.94      112.88     72.11 o
  16   2   1      194.23      381.79     97.96 o
 -17   3   1       10.76       83.37    122.97 o
 -16   3   1       50.60      101.79     69.78 o
 -15   3   1       65.85      124.30     41.50 o
 -14   3   1      146.35      133.95     33.73 o
 -13   3   1      904.02      839.20    112.57 o
 -12   3   1      161.60      162.23     30.59 o
 -11   3   1      247.55      266.26     38.30 o
 -10   3   1      143.70      126.66     25.58 o
  -9   3   1        0.42       19.55     21.52 o
  -8   3   1       72.44       55.27     20.18 o
  -7   3   1      843.46      832.93    109.58 o
  -6   3   1     1891.01     1895.32    218.16 o
  -5   3   1       64.99       73.63     10.11 o
  -4   3   1     1056.13     1046.91    176.22 o
  -3   3   1     2269.47     1714.51    259.36 o
  -2   3   1     3394.35     2838.67    419.82 o
  -1   3   1      821.29      413.89    100.31 o
   0   3   1       32.06       24.37     13.44 o
   1   3   1     1937.00     2104.86    298.54 o
   2   3   1     1481.52     1630.22    229.96 o
   3   3   1     1000.01     1172.55    146.15 o
   4   3   1       62.10       74.35     10.54 o
   5   3   1       34.51       50.27     15.91 o
   6   3   1      331.30      371.94     51.17 o
   7   3   1       66.52       81.48     20.11 o
   8   3   1      193.84      172.37     32.22 o
   9   3   1      871.78      764.86    126.84 o
  10   3   1       85.94       59.48     25.27 o
  11   3   1        3.18        0.00     25.98 o
  12   3   1      197.36      125.76     45.08 o
  13   3   1      101.43       74.14     32.51 o
  14   3   1       52.82       59.16     41.09 o
  15   3   1       11.26       82.42     74.51 o
  16   3   1       51.28      128.37    144.86 o
 -16   4   1       93.10      100.48     46.57 o
 -15   4   1      406.39      483.60    103.08 o
 -14   4   1      249.74      261.25     48.39 o
 -13   4   1        3.35        0.00     30.43 o
 -12   4   1       43.34       16.64     31.41 o
 -11   4   1      468.85      421.24     51.94 o
 -10   4   1     2717.69     2590.49    370.59 o
  -9   4   1     1595.67     1561.73    206.67 o
  -8   4   1      197.62      194.94     26.08 o
  -7   4   1      504.14      501.12     73.69 o
  -6   4   1     2709.10     2740.05    495.20 o
  -5   4   1     4453.04     4376.61    578.52 o
  -4   4   1     2933.92     2698.13    379.68 o
  -3   4   1     1114.66      910.26     95.61 o
  -2   4   1     2003.29     1615.03    199.93 o
  -1   4   1      779.66      660.74    112.69 o
   0   4   1    10900.15    10145.12   2038.70 o
   1   4   1     5494.13     5958.00    843.72 o
   2   4   1      293.96      333.27     37.25 o
   3   4   1     7845.96     8075.48   1114.54 o
   4   4   1      156.62      184.33     27.88 o
   5   4   1     1314.79     1559.30    216.52 o
   6   4   1      750.27      778.16    110.42 o
   7   4   1       25.48        0.00     21.54 o
   8   4   1      323.97      325.55     48.84 o
   9   4   1      557.43      542.28     78.35 o
  10   4   1     1042.88     1006.59    168.50 o
  11   4   1      103.97       68.41     30.20 o
  12   4   1       38.59        0.00     30.87 o
  13   4   1       54.83       83.33     36.19 o
  14   4   1       23.00       29.75     38.63 o
  15   4   1        2.81       13.09     46.13 o
 -15   5   1       35.85        8.65     41.73 o
 -14   5   1       42.73        1.97     40.06 o
 -13   5   1      134.48       96.29     38.77 o
 -12   5   1      112.86      113.80     37.17 o
 -11   5   1        1.28        0.00     30.75 o
 -10   5   1      264.66      268.52     43.63 o
  -9   5   1       18.33       29.36     27.96 o
  -8   5   1       32.99       10.34     26.19 o
  -7   5   1       22.25       11.76     24.90 o
  -6   5   1      237.23      303.78     52.51 o
  -5   5   1        4.38        9.93     20.34 o
  -4   5   1     1588.49     1489.41    200.90 o
  -3   5   1      443.06      426.84     40.09 o
  -2   5   1      990.89      941.60    122.89 o
  -1   5   1        6.21       12.95      7.95 o
   0   5   1      241.07      143.66     29.84 o
   1   5   1     2291.99     2064.26    290.11 o
   2   5   1     1165.59     1006.52    136.48 o
   3   5   1      639.33      692.88     85.84 o
   4   5   1     1693.10     1349.45    183.31 o
   5   5   1      484.40      524.13     80.00 o
   6   5   1     1606.12     1644.71    275.71 o
   7   5   1        1.17        0.00     24.93 o
   8   5   1      396.21      450.29     69.53 o
   9   5   1       96.75      121.35     32.87 o
  10   5   1      901.91      894.49    135.17 o
  11   5   1      441.07      396.04     68.75 o
  12   5   1        3.94        0.00     35.96 o
  13   5   1      189.14      184.54     44.73 o
  14   5   1      162.03      142.70     49.81 o
 -14   6   1        1.41        0.00     40.93 o
 -13   6   1        1.36        0.00     39.96 o
 -12   6   1       69.72       72.89     40.16 o
 -11   6   1       23.46        7.87     36.37 o
 -10   6   1       37.26       28.54     32.55 o
  -9   6   1      383.70      447.20     73.67 o
  -8   6   1      135.62      121.01     31.71 o
  -7   6   1        6.15        0.00     28.02 o
  -6   6   1        5.94        0.00     25.24 o
  -5   6   1       58.34       32.97     25.13 o
  -4   6   1      307.01      345.93     71.53 o
  -3   6   1      416.65      479.56     65.62 o
  -2   6   1       24.55        9.98     15.78 o
  -1   6   1      360.38      310.84     38.99 o
   0   6   1     1038.24     1018.61    163.44 o
   1   6   1      159.63      172.56     20.18 o
   2   6   1      370.25      428.52     55.28 o
   3   6   1       59.68       57.71     22.91 o
   4   6   1        0.03        6.18     25.16 o
   5   6   1       39.57       36.13     26.40 o
   6   6   1        2.19        0.00     26.53 o
   7   6   1      217.92      175.01     35.50 o
   8   6   1       24.12       17.96     31.75 o
   9   6   1      150.20      132.71     36.00 o
  10   6   1       22.75       16.29     36.24 o
  11   6   1       52.66       48.80     39.29 o
  12   6   1        0.71        0.00     39.55 o
  13   6   1       12.45        0.00     41.29 o
 -13   7   1      154.49      115.37     67.86 o
 -12   7   1       63.12       50.50     42.42 o
 -11   7   1       75.97      103.24     41.42 o
 -10   7   1        7.60        0.00     39.56 o
  -9   7   1      118.55      118.88     40.93 o
  -8   7   1       14.76        2.57     35.66 o
  -7   7   1      590.30      825.91    168.80 o
  -6   7   1      110.59      110.44     32.77 o
  -5   7   1       53.98       53.08     29.66 o
  -4   7   1        9.00       11.40     29.19 o
  -3   7   1      442.52      528.40    105.57 o
  -2   7   1      979.34      906.51    146.40 o
  -1   7   1      106.34       80.29     17.41 o
   0   7   1       31.57       18.55     16.78 o
   1   7   1       35.64       20.04     22.94 o
   2   7   1      513.88      640.90    158.70 o
   3   7   1      242.02      296.45     65.40 o
   4   7   1       29.10       43.42     30.35 o
   5   7   1       37.44       25.72     30.12 o
   6   7   1       52.71       44.28     32.89 o
   7   7   1       25.41        0.00     33.30 o
   8   7   1       64.21       67.65     38.41 o
   9   7   1       68.45       56.94     37.41 o
  10   7   1       18.24        0.00     38.53 o
  11   7   1       33.15        0.00     44.50 o
  12   7   1        0.53       20.37     44.74 o
 -11   8   1        0.15        0.00     65.48 o
 -10   8   1        0.42        0.00     45.53 o
  -9   8   1        0.32       26.84     43.48 o
  -8   8   1        0.62        0.00     39.00 o
  -7   8   1        8.66        7.79     38.44 o
  -6   8   1        0.15        0.55     36.08 o
  -5   8   1       11.95       21.07     36.46 o
  -4   8   1        0.61        0.00     34.25 o
  -3   8   1        1.53        0.00     33.44 o
  -2   8   1      110.24      125.04     47.93 o
  -1   8   1      209.01      259.03     46.88 o
   0   8   1      242.08      300.87     50.90 o
   1   8   1        2.33       14.19     30.99 o
   2   8   1        1.28        0.00     29.74 o
   3   8   1      109.25      123.59     35.18 o
   4   8   1       81.58      100.86     35.53 o
   5   8   1        0.58        0.00     35.82 o
   6   8   1       63.92       77.98     37.90 o
   7   8   1       70.27       61.36     39.24 o
   8   8   1       32.97       30.19     40.51 o
   9   8   1       14.66        0.00     40.11 o
  10   8   1       12.54        0.00     61.07 o
  -8   9   1        0.09        0.00     46.23 o
  -7   9   1       72.68       51.13     46.21 o
  -6   9   1       19.97        0.00     44.75 o
  -5   9   1       28.47       14.27     40.74 o
  -4   9   1        0.43        0.00     40.61 o
  -3   9   1        5.96        0.00     41.87 o
  -2   9   1       14.04        6.71     41.30 o
  -1   9   1       23.71        0.00     78.34 o
   0   9   1        6.23        0.00     75.36 o
   1   9   1        5.56        0.00     39.79 o
   2   9   1        1.05        0.00     39.71 o
   3   9   1        4.51        0.00     39.08 o
   4   9   1        0.84        0.00     46.46 o
   5   9   1       15.06        0.00     43.68 o
   6   9   1        2.85        0.00     47.15 o
   7   9   1        4.67        0.00     43.28 o
  -4  10   1       27.00        0.00     54.26 o
  -3  10   1       40.71        0.00     62.31 o
   1  10   1        2.32        0.00    109.42 o
   2  10   1        1.20        4.26     60.11 o
   3  10   1        1.67        0.00     51.61 o
 -18   0   2      258.70      591.95    143.82 o
 -17   0   2        6.86        0.00     92.75 o
 -16   0   2      153.01      242.82    104.22 o
 -15   0   2     2193.79     2345.46    158.45 o
 -14   0   2     1599.64     1605.24    133.42 o
 -13   0   2      242.01      230.32     76.08 o
 -12   0   2      310.08      317.87     70.87 o
 -11   0   2      984.32     1094.62    201.71 o
 -10   0   2     2570.51     3003.51    590.38 o
  -9   0   2    14568.07    14721.78   3253.07 o
  -8   0   2      104.82       96.44     37.45 o
  -7   0   2     3527.63     3262.39    830.66 o
  -6   0   2     2496.74     2214.84    518.06 o
  -5   0   2     9564.80     7603.31   1387.16 o
  -4   0   2     8710.41     5592.68    213.48 o
  -3   0   2      285.59      266.19     55.24 o
  -2   0   2      892.58     1367.19     38.33 o
  -1   0   2     1799.75     2518.10    149.07 o
   0   0   2     1929.49     2724.21    249.46 o
   1   0   2      688.18      736.28     58.45 o
   2   0   2      573.04      678.17     49.03 o
   3   0   2      494.38      471.79     25.89 o
   4   0   2       16.29       17.25     11.48 o
   5   0   2     3901.72     2916.90    371.28 o
   6   0   2        1.23       30.57     15.50 o
   7   0   2       65.44       65.55     23.31 o
   8   0   2      108.46      108.93     23.02 o
   9   0   2      947.47      715.37    104.33 o
  10   0   2      202.84      161.30     55.23 o
  11   0   2      111.24      212.60     83.37 o
  12   0   2      661.73      862.97    108.39 o
  13   0   2       22.22      203.22     97.96 o
  14   0   2     1269.59     1237.21    132.37 o
  15   0   2       67.57      151.11    115.68 o
  16   0   2       44.75       94.83    121.93 o
 -18   1   2        0.03      148.42     85.61 o
 -17   1   2      184.13      309.59     82.35 o
 -16   1   2      190.05      336.84     73.32 o
 -15   1   2      361.75      666.37    145.91 o
 -14   1   2     1210.41     1156.13    297.06 o
 -13   1   2        3.25       29.92     35.43 o
 -12   1   2      612.84      583.94     73.55 o
 -11   1   2     4253.61     3258.03    427.99 o
 -10   1   2     1254.64      898.18     80.45 o
  -9   1   2     4649.93     3481.78    262.04 o
  -8   1   2     4033.07     3089.45    256.46 o
  -7   1   2     5053.10     3808.66    285.71 o
  -6   1   2    11745.99     7754.14    521.51 o
  -5   1   2    10133.61     6662.82    512.78 o
  -4   1   2    11203.47     8992.76    620.83 o
  -3   1   2      241.70      316.04     17.01 o
  -2   1   2     1387.96     1674.26    162.75 o
  -1   1   2    14403.61    17160.44   1007.46 o
   0   1   2    16553.32    20323.24   1236.61 o
   1   1   2     4559.10     5609.84    722.50 o
   2   1   2      779.74     1023.98    122.46 o
   3   1   2     2380.72     2413.74    276.94 o
   4   1   2    14652.86    11730.70   1548.77 o
   5   1   2     9930.47     6656.97    966.38 o
   6   1   2     5030.90     3609.80    423.27 o
   7   1   2     1019.65      760.81     83.75 o
   8   1   2      863.35      622.54     56.58 o
   9   1   2     3970.60     2786.31    250.99 o
  10   1   2     2882.29     2437.47    202.44 o
  11   1   2      798.84      697.83     59.04 o
  12   1   2     1335.58     1420.17    213.16 o
  13   1   2      383.67      421.08     70.75 o
  14   1   2      449.78      730.87     87.88 o
  15   1   2      251.71      441.04     82.05 o
  16   1   2      214.03      451.21     89.16 o
 -17   2   2      110.07      382.26     88.41 o
 -16   2   2       75.51      204.68     72.59 o
 -15   2   2      188.72      166.76    115.68 o
 -14   2   2       61.56       91.06     35.99 o
 -13   2   2      512.11      499.68     68.13 o
 -12   2   2     1971.96     1640.44    228.05 o
 -11   2   2      682.22      637.57     69.22 o
 -10   2   2        0.66        4.14     19.48 o
  -9   2   2     2402.44     1687.99    141.83 o
  -8   2   2     8036.32     5071.19    400.17 o
  -7   2   2     9071.98     7073.52    406.56 o
  -6   2   2      523.56      450.70     32.32 o
  -5   2   2       79.00       84.82     14.91 o
  -4   2   2     8252.91     8505.67   1033.25 o
  -3   2   2     5020.90     5598.89    752.68 o
  -2   2   2    22178.00    24015.26   4355.14 o
  -1   2   2    88557.18    76699.49   9408.67 o
   0   2   2     1230.12     1294.72    160.65 o
   1   2   2    61599.34    64450.94   6420.40 o
   2   2   2     7267.73     8628.64   1157.10 o
   3   2   2     9929.54    12108.72   2120.95 o
   4   2   2     7417.51     7332.34   1557.29 o
   5   2   2      725.02      698.85    152.25 o
   6   2   2     2871.21     2387.72    378.22 o
   7   2   2     8291.65     6534.71   1118.08 o
   8   2   2     5164.98     4093.44    740.80 o
   9   2   2      854.51      699.59    123.52 o
  10   2   2       71.12       41.49     22.96 o
  11   2   2     1580.17     1345.73    127.48 o
  12   2   2     1173.61     1100.38    126.97 o
  13   2   2      193.97      270.56     67.43 o
  14   2   2      282.82      460.88     79.01 o
  15   2   2        1.29       85.46     86.50 o
  16   2   2       49.35      236.83     92.42 o
 -17   3   2      293.07      478.36    182.90 o
 -16   3   2      341.03      298.66     67.41 o
 -15   3   2        9.92        0.00     33.71 o
 -14   3   2       21.49        0.00     30.78 o
 -13   3   2     1114.46     1065.93    145.82 o
 -12   3   2      447.70      404.27     52.67 o
 -11   3   2     1701.69     1345.59    154.15 o
 -10   3   2      157.75      139.62     25.62 o
  -9   3   2      914.12      828.77     83.38 o
  -8   3   2      913.08      759.07     63.55 o
  -7   3   2     3371.90     3105.87    265.52 o
  -6   3   2     2280.16     2109.59    217.27 o
  -5   3   2     1728.39     1712.21    203.26 o
  -4   3   2      124.93      160.63     23.07 o
  -3   3   2       29.54       33.90     12.43 o
  -2   3   2     7636.62     8216.27   1713.73 o
  -1   3   2     1613.59     1825.77    266.26 o
   0   3   2     5330.70     6046.82    843.52 o
   1   3   2      834.44      854.90     87.04 o
   2   3   2     1202.81     1481.88    156.96 o
   3   3   2     1978.91     2276.28    284.98 o
   4   3   2      203.36      265.00     34.05 o
   5   3   2     1104.09     1152.57    145.55 o
   6   3   2       36.89       45.24     18.88 o
   7   3   2        3.17        0.00     18.87 o
   8   3   2      258.33      244.54     44.18 o
   9   3   2      326.43      282.45     53.76 o
  10   3   2      510.79      423.58     72.48 o
  11   3   2       19.30        0.00     26.00 o
  12   3   2      250.00      192.99     32.58 o
  13   3   2       95.54       62.39     33.80 o
  14   3   2       36.57       48.03     54.51 o
  15   3   2       13.63       95.21     70.47 o
 -16   4   2        9.40        0.00     41.16 o
 -15   4   2       14.79       14.48     37.68 o
 -14   4   2        1.38        2.94     34.31 o
 -13   4   2       50.77       27.52     31.32 o
 -12   4   2       68.18       43.21     30.37 o
 -11   4   2      337.85      326.68     36.67 o
 -10   4   2       46.40       49.80     27.73 o
  -9   4   2      562.83      612.01     57.09 o
  -8   4   2      542.04      530.43     54.36 o
  -7   4   2      643.35      601.66     74.39 o
  -6   4   2     1042.83      856.72    121.32 o
  -5   4   2      799.04      870.96    119.44 o
  -4   4   2     2913.59     2237.23    234.22 o
  -3   4   2     3154.80     2951.29    417.31 o
  -2   4   2     2429.63     2095.91    480.71 o
  -1   4   2     3658.90     3686.17    615.59 o
   0   4   2     1408.18     1404.21    232.87 o
   1   4   2      635.93      613.67     61.81 o
   2   4   2     1087.02      959.89     97.94 o
   3   4   2     7218.17     7508.91    818.31 o
   4   4   2      123.41      114.91     17.85 o
   5   4   2        5.96       19.13     19.97 o
   6   4   2     1310.98     1243.97    187.21 o
   7   4   2     1827.97     1591.94    250.93 o
   8   4   2      284.96      245.98     43.89 o
   9   4   2      173.71      144.13     31.54 o
  10   4   2        1.62        4.75     27.15 o
  11   4   2      633.60      592.68     86.51 o
  12   4   2      142.70      193.58     35.92 o
  13   4   2       14.77        0.00     32.95 o
  14   4   2       13.76       49.03     37.49 o
  15   4   2        1.10       10.31     59.99 o
 -16   5   2       59.31       71.07     53.16 o
 -15   5   2       20.00       27.07     40.58 o
 -14   5   2      161.61      144.88     39.40 o
 -13   5   2        1.87       14.38     36.81 o
 -12   5   2       15.82        9.54     33.39 o
 -11   5   2      244.85      239.75     36.82 o
 -10   5   2      277.51      285.58     52.20 o
  -9   5   2      363.99      420.25     48.12 o
  -8   5   2      115.69      106.51     26.91 o
  -7   5   2      107.48      125.09     29.37 o
  -6   5   2     1102.22     1152.67    211.06 o
  -5   5   2      616.73      691.83     99.53 o
  -4   5   2      950.03      883.13    118.78 o
  -3   5   2      449.09      459.45     64.96 o
  -2   5   2      357.33      312.35     43.26 o
  -1   5   2      826.60      708.63     71.37 o
   0   5   2     1913.41     1414.10    165.03 o
   1   5   2     1263.91     1097.57    116.71 o
   2   5   2      159.13      248.09     32.80 o
   3   5   2      164.55      203.45     31.73 o
   4   5   2      624.20      688.52    118.87 o
   5   5   2      651.99      672.30    109.39 o
   6   5   2      994.82     1012.42    166.69 o
   7   5   2      308.90      315.17     44.64 o
   8   5   2      390.51      409.41     71.96 o
   9   5   2      131.68      102.01     30.79 o
  10   5   2      212.55      231.53     53.83 o
  11   5   2      106.10      102.80     35.87 o
  12   5   2      138.20       79.77     36.47 o
  13   5   2       41.66       47.65     38.96 o
  14   5   2       23.14        6.82     41.04 o
 -14   6   2       84.20       84.57     45.38 o
 -13   6   2        0.52        0.00     40.57 o
 -12   6   2       51.20       54.87     39.28 o
 -11   6   2       32.23       54.02     36.71 o
 -10   6   2      168.19      176.47     40.47 o
  -9   6   2      362.42      400.62     74.40 o
  -8   6   2        1.11        0.00     31.05 o
  -7   6   2      310.20      316.28     54.68 o
  -6   6   2      400.82      460.72     87.63 o
  -5   6   2      168.17      233.85     44.03 o
  -4   6   2      102.87      103.91     23.48 o
  -3   6   2      137.39      137.18     19.00 o
  -2   6   2      549.04      545.20     53.06 o
  -1   6   2      295.28      322.15     26.44 o
   0   6   2        0.93        3.70      8.62 o
   1   6   2        1.52        0.00     16.56 o
   2   6   2        3.38        1.45     22.94 o
   3   6   2      578.17      664.71    114.55 o
   4   6   2      410.03      413.13     71.72 o
   5   6   2      248.50      302.86     69.77 o
   6   6   2       70.43       82.66     30.89 o
   7   6   2      152.27      123.28     32.40 o
   8   6   2        3.76        0.00     30.72 o
   9   6   2        0.16        0.00     33.67 o
  10   6   2       14.75        0.00     35.39 o
  11   6   2       60.98       61.40     41.27 o
  12   6   2       37.96        4.35     40.36 o
  13   6   2        0.56        0.00     42.43 o
 -13   7   2        0.78        0.00     49.29 o
 -12   7   2        3.33       15.28     45.42 o
 -11   7   2       34.08       15.53     41.58 o
 -10   7   2        0.74        0.00     38.23 o
  -9   7   2      213.29      205.59     45.29 o
  -8   7   2       20.20        0.00     33.70 o
  -7   7   2        0.30        0.00     33.23 o
  -6   7   2       11.06        4.26     32.68 o
  -5   7   2       13.86        0.00     31.14 o
  -4   7   2       85.77       83.26     31.07 o
  -3   7   2      156.17      146.11     33.38 o
  -2   7   2       41.76       26.08     19.27 o
  -1   7   2        9.18        0.00     16.64 o
   0   7   2      145.77       86.02     20.73 o
   1   7   2      291.08      320.21     56.67 o
   2   7   2       92.72       70.41     27.62 o
   3   7   2        0.47        0.00     26.78 o
   4   7   2      107.87      134.93     34.22 o
   5   7   2      120.29      154.76     34.16 o
   6   7   2       91.14       75.64     32.44 o
   7   7   2      157.85      124.09     36.78 o
   8   7   2       42.93       31.66     36.55 o
   9   7   2      230.47      252.89     49.20 o
  10   7   2        5.31        0.00     38.57 o
  11   7   2        5.78        6.76     44.87 o
 -11   8   2        0.37        0.00     52.78 o
 -10   8   2        1.77        5.48     46.51 o
  -9   8   2        0.81        0.00     40.63 o
  -8   8   2        8.43        0.00     42.12 o
  -7   8   2       47.40       24.09     40.69 o
  -6   8   2       25.80       27.14     40.97 o
  -5   8   2        0.07        0.00     38.42 o
  -4   8   2       30.74        0.00     37.37 o
  -3   8   2       25.97        0.00     35.17 o
  -2   8   2       33.07        0.00     36.23 o
  -1   8   2       10.02        0.00     24.43 o
   0   8   2       58.12       38.60     33.57 o
   1   8   2       21.31        0.00     31.51 o
   2   8   2       35.14       14.98     32.61 o
   3   8   2        0.51        0.00     33.21 o
   4   8   2       74.02       75.74     39.61 o
   5   8   2        4.47        0.00     34.66 o
   6   8   2       62.65       35.62     39.18 o
   7   8   2        2.86        0.00     37.37 o
   8   8   2       54.82       22.54     40.14 o
   9   8   2        0.14        0.00     43.19 o
  10   8   2        0.08        0.00     56.71 o
  -9   9   2        8.95        0.00     66.36 o
  -8   9   2       29.46       12.94     50.45 o
  -7   9   2       14.26        0.00     44.30 o
  -6   9   2        8.15        7.86     44.18 o
  -5   9   2        7.50       36.48     44.25 o
  -4   9   2       85.07       46.35     44.44 o
  -3   9   2        7.34        0.00     42.28 o
  -2   9   2        2.53        0.00     60.68 o
  -1   9   2        0.72        0.00    119.85 o
   0   9   2       57.03       33.87     56.71 o
   1   9   2        8.67        0.00     39.43 o
   2   9   2       48.05        0.00     39.97 o
   3   9   2        0.05        3.74     40.51 o
   4   9   2       60.49       31.79     45.32 o
   5   9   2        1.71        0.00     42.82 o
   6   9   2        2.04        0.28     48.86 o
   7   9   2        0.05        0.00     62.73 o
  -4  10   2        0.81        0.00     58.19 o
  -3  10   2        0.04        0.00     91.56 o
  -2  10   2        5.62       23.97    139.65 o
  -1  10   2       13.29        0.00    139.65 o
   0  10   2        8.56        0.00    140.69 o
   1  10   2        0.18        0.00    117.76 o
   2  10   2        1.47        0.00     57.05 o
 -18   1   3       98.02      206.33     82.18 o
 -17   1   3        1.05       68.26     70.01 o
 -16   1   3       70.67      169.15     70.23 o
 -15   1   3       38.18       99.94     57.42 o
 -14   1   3       58.45      105.08     51.02 o
 -13   1   3       73.08       82.79     27.08 o
 -12   1   3      139.78      158.13     36.28 o
 -11   1   3      493.22      435.00     59.34 o
 -10   1   3      701.92      558.33     59.15 o
  -9   1   3      626.27      489.35     37.05 o
  -8   1   3      387.23      318.26     42.86 o
  -7   1   3      163.33      173.02     28.12 o
  -6   1   3     4063.92     2939.80    300.59 o
  -5   1   3     2301.30     1773.37    229.74 o
  -4   1   3     1431.05     1345.62    182.81 o
  -3   1   3      325.76      234.21     53.60 o
  -2   1   3       48.14       64.43      9.06 o
  -1   1   3     8381.39    10600.73    460.78 o
   0   1   3     3249.30     3477.66    355.40 o
   1   1   3      128.36      193.12     25.95 o
   2   1   3      173.58      219.21     31.69 o
   3   1   3     2202.55     2374.48    292.82 o
   4   1   3     1066.18     1048.18    125.33 o
   5   1   3     1859.92     1623.33    151.54 o
   6   1   3     1011.93      877.71    102.56 o
   7   1   3     2081.00     1542.82    144.95 o
   8   1   3     2367.61     1696.16    149.21 o
   9   1   3      813.14      651.66     55.62 o
  10   1   3       57.39       91.01     26.05 o
  11   1   3      162.46      166.75     50.85 o
  12   1   3      191.48      356.47     70.00 o
  13   1   3      162.54      363.47     75.95 o
  14   1   3      200.93      395.53     79.58 o
  15   1   3       11.96      167.59     88.06 o
 -18   2   3       47.78      292.93     90.81 o
 -17   2   3      242.76      379.63     87.54 o
 -16   2   3      269.24      300.55     72.45 o
 -15   2   3       19.03       80.58     47.87 o
 -14   2   3        1.04       36.76     34.50 o
 -13   2   3      485.78      638.58     86.54 o
 -12   2   3     1411.91     1156.06    161.04 o
 -11   2   3     2572.98     2060.18    222.72 o
 -10   2   3       42.81       20.75     20.87 o
  -9   2   3     1032.62      634.85     63.28 o
  -8   2   3     2584.58     1536.95    100.06 o
  -7   2   3    11130.02     8177.04    441.90 o
  -6   2   3     2775.43     2395.03    211.83 o
  -5   2   3        2.78       22.58     10.68 o
  -4   2   3     2474.11     2638.91    256.17 o
  -3   2   3    24391.75    28771.41   4463.11 o
  -2   2   3      840.76     1082.53    107.14 o
  -1   2   3     7996.91    10117.29    925.58 o
   0   2   3    15865.30    20641.14   1428.22 o
   1   2   3    32228.98    39235.57   3612.61 o
   2   2   3    16818.89    22891.05   2777.05 o
   3   2   3      267.29      317.74     39.70 o
   4   2   3        6.19        0.00     14.23 o
   5   2   3       21.44       47.45     11.83 o
   6   2   3     1221.99      824.34    135.32 o
   7   2   3     2060.57     1690.52    274.85 o
   8   2   3     1470.13     1363.11    226.72 o
   9   2   3       44.74       33.47     22.37 o
  10   2   3      548.22      460.46     43.50 o
  11   2   3      894.41      736.12     65.64 o
  12   2   3        9.49       38.49     34.39 o
  13   2   3       69.85      154.32     70.35 o
  14   2   3       17.07      146.60     83.89 o
  15   2   3      103.41      230.35     82.14 o
 -17   3   3       26.33       54.10     71.11 o
 -16   3   3       86.24       93.88     49.26 o
 -15   3   3      184.38      216.94     61.37 o
 -14   3   3       74.87       73.26     36.50 o
 -13   3   3       64.19       63.17     30.70 o
 -12   3   3      115.35       75.70     27.61 o
 -11   3   3       87.25      103.02     26.34 o
 -10   3   3      800.31      733.77     55.63 o
  -9   3   3      175.10      194.34     23.22 o
  -8   3   3      941.81      979.84     82.62 o
  -7   3   3       32.51       42.61     12.71 o
  -6   3   3      514.74      648.41     67.63 o
  -5   3   3     2252.54     2091.58    248.77 o
  -4   3   3      290.98      365.69     48.38 o
  -3   3   3      790.02     1110.70    180.60 o
  -2   3   3     2654.94     2815.42    370.26 o
  -1   3   3      476.79      417.55     77.40 o
   0   3   3     1007.29     1441.55    142.40 o
   1   3   3     1662.64     2263.81    214.88 o
   2   3   3       29.49       51.45     18.89 o
   3   3   3      320.57      322.84     27.90 o
   4   3   3       10.46        6.80     13.38 o
   5   3   3     1214.47     1148.13    174.80 o
   6   3   3      315.11      365.62     54.24 o
   7   3   3     1209.18     1061.97    182.19 o
   8   3   3        3.14        0.00     21.09 o
   9   3   3      220.13      218.65     44.07 o
  10   3   3       38.89        0.00     25.08 o
  11   3   3       96.57       80.35     29.04 o
  12   3   3      771.73      738.11     74.31 o
  13   3   3       14.87       42.59     44.67 o
  14   3   3        5.83      119.27     71.61 o
  15   3   3       33.53      123.38     77.31 o
 -17   4   3        4.83        0.00     66.36 o
 -16   4   3        1.33        0.00     42.75 o
 -15   4   3       37.88       25.46     37.06 o
 -14   4   3       64.81       58.43     34.17 o
 -13   4   3        1.93        0.00     31.39 o
 -12   4   3      825.17      858.34     83.05 o
 -11   4   3        6.83        0.00     26.65 o
 -10   4   3      273.16      279.11     43.37 o
  -9   4   3       47.26       53.25     24.74 o
  -8   4   3       99.70      118.93     23.67 o
  -7   4   3      468.82      498.46     52.81 o
  -6   4   3     1086.07     1228.34    155.11 o
  -5   4   3     1707.02     1719.65    216.28 o
  -4   4   3     2192.77     1817.91    153.46 o
  -3   4   3      321.35      229.31     36.48 o
  -2   4   3      801.92      961.29    126.44 o
  -1   4   3     3614.39     3833.80    524.60 o
   0   4   3      821.92      942.90     92.55 o
   1   4   3     1701.92     1679.91    161.46 o
   2   4   3     4373.18     4283.62    533.00 o
   3   4   3     1670.25     1901.82    192.51 o
   4   4   3      128.21      158.73     17.14 o
   5   4   3     1128.57     1141.08    157.87 o
   6   4   3     2563.13     2457.04    379.35 o
   7   4   3      313.68      346.59     71.08 o
   8   4   3      143.88      157.89     43.73 o
   9   4   3      237.25      177.06     30.44 o
  10   4   3     1166.23      947.92    151.96 o
  11   4   3       15.39        0.00     29.78 o
  12   4   3       69.24        9.70     32.99 o
  13   4   3        1.67        0.00     36.05 o
  14   4   3       60.08       75.04     42.90 o
 -16   5   3        1.01        0.00     58.01 o
 -15   5   3      197.07      256.45     56.70 o
 -14   5   3      522.98      574.57     76.13 o
 -13   5   3      123.04      100.25     38.17 o
 -12   5   3        3.75        0.00     33.57 o
 -11   5   3      206.45      215.11     37.22 o
 -10   5   3     1659.68     1895.30    244.42 o
  -9   5   3      252.01      336.45     55.64 o
  -8   5   3     1370.80     1449.36    214.81 o
  -7   5   3       24.96       24.25     23.54 o
  -6   5   3     1245.19     1379.69    224.62 o
  -5   5   3     1634.11     1549.96    224.75 o
  -4   5   3     1728.33     1737.94    266.73 o
  -3   5   3     2584.66     2628.44    361.46 o
  -2   5   3     2780.96     2800.13    269.08 o
  -1   5   3     2244.95     2350.85    253.08 o
   0   5   3      137.97      127.84     15.96 o
   1   5   3     2213.51     2486.36    352.35 o
   2   5   3      713.80      634.73     88.24 o
   3   5   3     1325.90     1594.38    217.61 o
   4   5   3      779.00      911.42    152.49 o
   5   5   3     1016.36     1093.33    188.47 o
   6   5   3       59.40       57.07     25.99 o
   7   5   3       26.72       20.65     27.45 o
   8   5   3       64.78       25.81     29.12 o
   9   5   3      344.23      376.50     79.39 o
  10   5   3      242.31      264.46     44.16 o
  11   5   3       26.88       11.58     33.78 o
  12   5   3       75.40       20.49     36.87 o
  13   5   3       40.63        0.00     39.71 o
 -15   6   3        3.76        0.00     54.73 o
 -14   6   3       80.07       83.27     46.77 o
 -13   6   3       51.04       36.23     41.94 o
 -12   6   3        1.56        0.00     36.52 o
 -11   6   3      386.70      445.69     65.25 o
 -10   6   3       14.10        6.51     33.09 o
  -9   6   3      464.01      609.94     96.48 o
  -8   6   3       92.78      105.27     32.95 o
  -7   6   3      129.89      150.02     38.37 o
  -6   6   3      155.13      156.50     30.79 o
  -5   6   3       15.38       38.62     28.00 o
  -4   6   3       13.74       14.84     18.85 o
  -3   6   3       67.14       30.61     13.63 o
  -2   6   3      171.11      159.13     21.43 o
  -1   6   3     1648.70     1591.46    179.51 o
   0   6   3        1.66        2.35     16.60 o
   1   6   3       18.07       33.37     21.37 o
   2   6   3      460.43      420.90     79.33 o
   3   6   3      183.32      172.97     35.97 o
   4   6   3       12.78       16.52     25.70 o
   5   6   3      976.73     1010.55    167.81 o
   6   6   3        0.01        3.23     30.25 o
   7   6   3      299.06      300.70     52.05 o
   8   6   3       89.90       81.36     32.60 o
   9   6   3       92.74       80.82     35.54 o
  10   6   3       91.38       97.10     39.70 o
  11   6   3       53.02       19.11     41.06 o
  12   6   3        7.22        0.00     40.01 o
 -13   7   3        7.16        0.00     44.33 o
 -12   7   3        1.99        0.00     42.86 o
 -11   7   3       27.29       13.22     40.95 o
 -10   7   3        7.89        0.00     41.85 o
  -9   7   3        5.87        0.00     35.92 o
  -8   7   3       50.01       17.41     35.08 o
  -7   7   3        2.17        0.00     34.33 o
  -6   7   3       14.96        0.00     33.70 o
  -5   7   3       45.31       50.01     33.03 o
  -4   7   3        0.28        0.00     31.20 o
  -3   7   3      112.48       60.53     23.73 o
  -2   7   3       87.45       59.96     20.53 o
  -1   7   3        5.57        0.00     18.34 o
   0   7   3        8.50        0.00     22.19 o
   1   7   3       25.24        0.00     26.29 o
   2   7   3      122.35       88.84     20.31 o
   3   7   3      272.36      230.32     49.09 o
   4   7   3       15.81       15.20     28.99 o
   5   7   3       15.59       29.50     34.34 o
   6   7   3       49.68       52.35     34.31 o
   7   7   3       53.56       55.44     35.72 o
   8   7   3       32.01        0.00     36.50 o
   9   7   3       35.60        7.96     39.67 o
  10   7   3        8.43        0.00     40.45 o
  11   7   3        0.38        0.00     43.08 o
 -11   8   3       24.89        8.70     45.96 o
 -10   8   3       28.16        3.34     43.85 o
  -9   8   3        1.21        0.00     46.57 o
  -8   8   3      110.17      148.34     44.27 o
  -7   8   3       66.75       90.97     43.80 o
  -6   8   3       69.63       52.75     39.42 o
  -5   8   3       12.92        1.70     39.23 o
  -4   8   3       43.81       19.22     37.61 o
  -3   8   3      211.65      283.03     41.08 o
  -2   8   3        5.02        0.00     30.59 o
  -1   8   3      280.36      221.97     67.22 o
   0   8   3        0.72        0.00     31.73 o
   1   8   3       90.54       86.20     34.59 o
   2   8   3       95.13       96.08     36.21 o
   3   8   3       29.80       43.50     36.27 o
   4   8   3        3.82        0.00     37.41 o
   5   8   3        1.08        0.00     38.15 o
   6   8   3       14.46        0.00     40.33 o
   7   8   3       16.40        0.00     43.20 o
   8   8   3        3.18        7.71     43.54 o
   9   8   3        0.90        0.00     73.78 o
  -9   9   3        3.98       47.93     72.59 o
  -8   9   3        6.47        0.00     47.85 o
  -7   9   3        2.62        0.00     47.64 o
  -6   9   3       48.59       50.54     47.62 o
  -5   9   3        1.48        5.06     43.94 o
  -4   9   3        0.55        3.22     43.28 o
  -3   9   3        1.31        0.00     41.45 o
  -2   9   3        0.00        0.00    117.76 o
  -1   9   3        1.21        0.00     55.15 o
   0   9   3       11.15        0.00     38.26 o
   1   9   3       43.61        2.45     38.74 o
   2   9   3        0.87        0.00     40.91 o
   3   9   3       11.26        0.00     43.21 o
   4   9   3       38.40        0.00     44.33 o
   5   9   3        5.14        0.00     42.97 o
   6   9   3        6.14        0.00     45.32 o
  -4  10   3        3.07        0.00     69.61 o
  -3  10   3        2.44        0.00    141.73 o
  -2  10   3       10.63        6.25    143.81 o
  -1  10   3       35.03       64.61    146.94 o
   0  10   3        0.08        0.00     86.88 o
   1  10   3        2.79        0.00     51.97 o
 -17   0   4       41.35      134.44    104.21 o
 -16   0   4      125.85      246.99     96.92 o
 -15   0   4       81.13      160.49     87.54 o
 -14   0   4      545.38      509.64     84.42 o
 -13   0   4      493.74      358.52     79.21 o
 -12   0   4      167.62      198.12     96.72 o
 -11   0   4      347.11      363.74    135.69 o
 -10   0   4     3677.30     3189.16    735.63 o
  -9   0   4    16649.85    15097.16   3156.20 o
  -8   0   4      323.95      198.04    100.23 o
  -7   0   4     6222.69     3812.46    276.64 o
  -6   0   4     5505.12     4496.73    318.26 o
  -5   0   4    18641.37    19300.71    949.11 o
  -4   0   4    22698.33    27109.49   1640.42 o
  -3   0   4     6499.90     8889.42    897.94 o
  -2   0   4    38434.44    50899.67   4562.95 o
  -1   0   4   107007.24   124165.13  10308.23 o
   0   0   4    97236.40   117876.39    981.96 o
   1   0   4    33656.06    40815.41   1425.88 o
   2   0   4     1099.48     1553.54     61.71 o
   3   0   4     1255.31     1250.50     64.50 o
   4   0   4     6900.87     6311.19    414.12 o
   5   0   4    28376.76    24809.21   2274.13 o
   6   0   4    11878.20    10292.25    698.70 o
   7   0   4      842.75      799.66    105.79 o
   8   0   4      830.43      620.42     45.63 o
   9   0   4     5747.97     3931.86    706.18 o
  10   0   4     6169.72     6174.06    188.80 o
  11   0   4      126.74      220.94     85.46 o
  12   0   4      222.26      292.85     96.92 o
  13   0   4      594.55      718.08    129.23 o
  14   0   4      271.74      526.29    134.44 o
  15   0   4      562.10      993.22    151.12 o
 -18   1   4      211.32      445.11     82.45 o
 -17   1   4      105.50      238.55     76.63 o
 -16   1   4      321.19      297.69     69.82 o
 -15   1   4      392.40      447.87     64.65 o
 -14   1   4     1712.99     1562.02    227.64 o
 -13   1   4     2917.65     3231.19    566.15 o
 -12   1   4       81.60       81.30     20.74 o
 -11   1   4      133.73      111.06     18.17 o
 -10   1   4     5936.33     4667.34    519.84 o
  -9   1   4      349.09      229.96     30.84 o
  -8   1   4    14642.81    12386.33   1574.32 o
  -7   1   4     1244.63     1063.82    148.72 o
  -6   1   4      510.84      446.70     51.20 o
  -5   1   4    15587.88    13299.35   2162.58 o
  -4   1   4      283.13      276.46     40.43 o
  -3   1   4    19421.91    22174.07    907.97 o
  -2   1   4     1559.17     1519.42     86.87 o
  -1   1   4       13.39       69.22     11.04 o
   0   1   4    19903.73    19827.10   3308.95 o
   1   1   4      503.26      646.87     83.13 o
   2   1   4     2737.84     3531.55    242.14 o
   3   1   4     3688.24     4628.84    324.34 o
   4   1   4     2489.46     2678.66    277.30 o
   5   1   4      998.40      836.34     75.21 o
   6   1   4      210.21      160.25     19.16 o
   7   1   4      488.84      397.17     25.42 o
   8   1   4      423.13      380.45     26.36 o
   9   1   4      724.44      599.74     40.16 o
  10   1   4       52.28       70.82     30.87 o
  11   1   4       14.68       54.77     79.72 o
  12   1   4       17.46      118.76     67.74 o
  13   1   4      318.79      468.18     86.21 o
  14   1   4      175.88      321.67    153.72 o
  15   1   4        0.51      121.56     90.99 o
 -18   2   4      131.41      262.61     82.88 o
 -17   2   4      475.75      679.73    225.11 o
 -16   2   4      545.74      554.84    157.37 o
 -15   2   4       21.02        8.60     37.58 o
 -14   2   4      225.65      368.96     74.73 o
 -13   2   4      754.97     1108.98    177.51 o
 -12   2   4     1996.53     1935.41    324.58 o
 -11   2   4      813.01      719.72    106.99 o
 -10   2   4     1560.14     1286.35    147.86 o
  -9   2   4      475.91      358.78     41.61 o
  -8   2   4    10923.11     8041.49    596.35 o
  -7   2   4      998.45      603.65     56.07 o
  -6   2   4     1450.32     1126.24     95.62 o
  -5   2   4     3589.61     3550.49    235.92 o
  -4   2   4      192.12      205.88     38.61 o
  -3   2   4     3179.38     4158.21    279.42 o
  -2   2   4      153.07      170.41     12.82 o
  -1   2   4    31644.57    39396.43   2512.59 o
   0   2   4     2855.27     3975.56    294.06 o
   1   2   4      792.83      894.51    103.02 o
   2   2   4      226.93      267.83     47.70 o
   3   2   4     2770.83     3371.98    483.50 o
   4   2   4      473.89      623.69     66.61 o
   5   2   4      848.22      844.44     93.32 o
   6   2   4     1657.04     1578.59    214.76 o
   7   2   4      413.18      398.61     69.84 o
   8   2   4       83.93       58.25     21.94 o
   9   2   4       12.99        3.87     23.21 o
  10   2   4      849.03      802.94     84.37 o
  11   2   4      227.86      184.02     33.80 o
  12   2   4        9.37       19.19     57.81 o
  13   2   4       11.25       97.75     82.33 o
  14   2   4        3.83       81.20     79.20 o
  15   2   4       83.64      263.66    122.97 o
 -18   3   4       19.97      122.97    128.18 o
 -17   3   4       36.03      103.55     59.46 o
 -16   3   4       68.29       61.66     47.90 o
 -15   3   4       19.55       38.58     38.03 o
 -14   3   4      115.48       87.06     35.42 o
 -13   3   4      389.61      481.30     77.84 o
 -12   3   4      808.48      886.57     81.86 o
 -11   3   4     1028.93      826.65     59.30 o
 -10   3   4       21.72       25.63     22.53 o
  -9   3   4      104.27      116.78     22.67 o
  -8   3   4     5814.31     5070.34    368.78 o
  -7   3   4     3469.49     2806.26    258.86 o
  -6   3   4     4523.17     4367.97    463.16 o
  -5   3   4        6.91        7.71     11.76 o
  -4   3   4       27.57        9.79      7.07 o
  -3   3   4    15394.00    17214.67   2257.38 o
  -2   3   4     6110.51     7509.99    769.06 o
  -1   3   4     6161.33     7873.57    825.04 o
   0   3   4      137.89      176.58     16.92 o
   1   3   4     3108.07     3776.16    330.55 o
   2   3   4     3492.75     4032.63    415.64 o
   3   3   4    14575.45    19238.78   2596.79 o
   4   3   4     2222.98     2813.32    360.02 o
   5   3   4       81.96       44.44     19.66 o
   6   3   4     1318.41     1250.05    186.86 o
   7   3   4     3994.68     3522.01    601.70 o
   8   3   4     3861.54     3242.79    574.06 o
   9   3   4       73.58       67.88     33.92 o
  10   3   4       27.41        0.00     26.49 o
  11   3   4      216.97      159.98     33.46 o
  12   3   4     1273.55     1265.35    179.69 o
  13   3   4      275.06      389.41     62.51 o
  14   3   4       46.36      124.64     74.02 o
 -17   4   4       91.66      106.07     55.54 o
 -16   4   4      215.46      378.59     52.35 o
 -15   4   4      248.70      267.16     52.51 o
 -14   4   4      208.42      175.11     43.98 o
 -13   4   4       54.75       38.86     32.09 o
 -12   4   4      287.01      258.31     34.59 o
 -11   4   4      770.80      761.61     66.19 o
 -10   4   4     1479.38     1358.06    126.54 o
  -9   4   4      175.99      181.44     27.06 o
  -8   4   4     1173.35     1065.58    148.67 o
  -7   4   4     1982.46     1744.30    201.43 o
  -6   4   4     1623.43     1794.53    219.60 o
  -5   4   4       42.21       48.77     14.56 o
  -4   4   4       31.36       26.34     13.66 o
  -3   4   4      943.92      985.80    123.61 o
  -2   4   4      244.69      285.87     43.00 o
  -1   4   4     1285.31     1561.88    154.66 o
   0   4   4      115.00      130.68     15.59 o
   1   4   4     1240.87     1433.84    177.67 o
   2   4   4     3158.96     3685.92    404.00 o
   3   4   4       21.04       41.04     11.83 o
   4   4   4       62.69       60.25     21.32 o
   5   4   4       70.74       77.49     22.99 o
   6   4   4      219.97      195.22     36.20 o
   7   4   4       13.05        0.00     24.56 o
   8   4   4        2.22        0.00     25.23 o
   9   4   4        5.16        0.00     26.61 o
  10   4   4       95.00       63.91     31.34 o
  11   4   4       33.50        0.00     31.44 o
  12   4   4       22.83        1.60     33.61 o
  13   4   4       12.67        0.00     41.25 o
  14   4   4        0.26      100.02     70.56 o
 -16   5   4       43.97       82.58     50.63 o
 -15   5   4      110.80       57.18     52.69 o
 -14   5   4       83.79       74.51     39.09 o
 -13   5   4       13.28        0.00     33.91 o
 -12   5   4        0.83        0.00     32.94 o
 -11   5   4       28.35       40.61     31.80 o
 -10   5   4      520.07      585.72     52.59 o
  -9   5   4       80.41       63.61     28.64 o
  -8   5   4      217.46      215.21     35.89 o
  -7   5   4      166.04      203.24     30.38 o
  -6   5   4      353.42      460.81     55.64 o
  -5   5   4      452.15      517.00     52.91 o
  -4   5   4       20.07        0.69      8.99 o
  -3   5   4      472.92      402.50     65.45 o
  -2   5   4       15.69        9.77     14.02 o
  -1   5   4      851.85      823.63    157.36 o
   0   5   4       17.72        0.00     15.52 o
   1   5   4      490.10      543.23     47.20 o
   2   5   4        0.20        0.00     19.40 o
   3   5   4       97.17       75.97     18.67 o
   4   5   4      334.89      376.23     57.41 o
   5   5   4       57.96       98.19     25.94 o
   6   5   4      145.93      182.84     29.68 o
   7   5   4       86.93       85.56     29.94 o
   8   5   4      149.93      126.24     31.14 o
   9   5   4       94.17       35.83     33.54 o
  10   5   4       14.80        0.00     32.70 o
  11   5   4        0.32        0.00     34.36 o
  12   5   4        4.22        0.00     37.19 o
  13   5   4        1.14        0.00     39.75 o
 -15   6   4       25.38        0.00     56.13 o
 -14   6   4       27.93       29.73     44.37 o
 -13   6   4       83.21       59.87     42.59 o
 -12   6   4        0.60        0.00     39.00 o
 -11   6   4       36.61       45.99     37.97 o
 -10   6   4      262.36      258.27     41.76 o
  -9   6   4       73.44       29.19     33.20 o
  -8   6   4      456.08      595.31     88.28 o
  -7   6   4        5.57        5.43     28.80 o
  -6   6   4       28.33       26.60     27.29 o
  -5   6   4      513.35      545.56     91.69 o
  -4   6   4     1555.69     1232.51    158.84 o
  -3   6   4        9.38       13.23     11.97 o
  -2   6   4       53.43       45.72     17.57 o
  -1   6   4      356.34      322.99     81.73 o
   0   6   4      873.25     1000.65     88.56 o
   1   6   4      439.02      529.57     83.77 o
   2   6   4       11.80        0.00     22.71 o
   3   6   4      178.15      128.98     29.40 o
   4   6   4      910.51     1049.55    152.73 o
   5   6   4      468.23      596.03    124.04 o
   6   6   4      225.97      217.46     52.85 o
   7   6   4        8.24        0.00     31.42 o
   8   6   4       62.03       57.05     35.39 o
   9   6   4      100.09       60.34     36.75 o
  10   6   4       95.37      110.59     38.66 o
  11   6   4       80.69       40.36     41.86 o
  12   6   4        0.14        0.00     39.82 o
 -14   7   4       26.03       35.03     83.95 o
 -13   7   4        3.67        0.00     46.65 o
 -12   7   4        2.53        0.00     44.51 o
 -11   7   4        7.91       19.53     44.95 o
 -10   7   4       76.02       39.92     43.69 o
  -9   7   4       20.11        0.00     39.03 o
  -8   7   4        9.46        1.35     37.20 o
  -7   7   4        3.55       14.49     35.96 o
  -6   7   4       18.89       23.36     34.19 o
  -5   7   4       44.85       28.47     33.69 o
  -4   7   4       49.16       13.11     20.70 o
  -3   7   4       16.35        0.97     12.03 o
  -2   7   4        0.55        0.00     20.92 o
  -1   7   4       23.57        4.39     16.15 o
   0   7   4       11.84        0.00     25.86 o
   1   7   4      131.09      103.27     31.35 o
   2   7   4       33.24       47.04     31.54 o
   3   7   4        7.04        0.00     29.64 o
   4   7   4       88.20       80.20     35.29 o
   5   7   4      266.32      294.24     61.57 o
   6   7   4       34.70       92.46     36.45 o
   7   7   4       10.87        0.00     35.59 o
   8   7   4       22.52        9.65     38.26 o
   9   7   4       10.75        0.00     37.00 o
  10   7   4        0.12        0.00     40.73 o
 -12   8   4       11.45        0.00     84.06 o
 -11   8   4       33.58        0.00     47.23 o
 -10   8   4       25.83        4.23     47.49 o
  -9   8   4       76.94       91.94     47.20 o
  -8   8   4        5.75        0.00     40.58 o
  -7   8   4        6.13        3.47     39.51 o
  -6   8   4        1.18        0.00     40.33 o
  -5   8   4        3.86        0.00     38.15 o
  -4   8   4       11.61        0.00     37.89 o
  -3   8   4      176.51      175.98     34.15 o
  -2   8   4        6.72        0.00     26.88 o
  -1   8   4       35.18        6.13     33.39 o
   0   8   4        0.21        0.00     32.90 o
   1   8   4        0.50        0.00     33.52 o
   2   8   4      128.34       76.26     35.85 o
   3   8   4        4.35        0.00     34.25 o
   4   8   4        2.37        0.00     38.44 o
   5   8   4       86.39       23.05     40.26 o
   6   8   4        0.36        3.91     45.30 o
   7   8   4        0.73        0.00     40.31 o
   8   8   4        6.26        0.00     45.31 o
  -9   9   4        0.40        0.00     53.04 o
  -8   9   4        1.75        0.00     45.99 o
  -7   9   4        1.57        0.00     46.41 o
  -6   9   4        4.75        0.00     48.29 o
  -5   9   4       14.33        0.00     45.99 o
  -4   9   4        1.74       16.94     45.96 o
  -3   9   4        0.78        0.00     82.44 o
  -2   9   4       27.98       11.47     76.55 o
  -1   9   4       11.75        1.67     58.47 o
   0   9   4       29.00        0.00     38.83 o
   1   9   4       57.29       64.75     40.98 o
   2   9   4        3.47        0.00     39.82 o
   3   9   4       23.46        6.08     43.35 o
   4   9   4        5.42        0.00     43.24 o
   5   9   4        1.57        0.00     47.19 o
   6   9   4       17.76       77.25     70.60 o
  -3  10   4        0.70        0.00    142.77 o
  -2  10   4       20.06       35.43    147.98 o
  -1  10   4        8.44       12.51    151.11 o
   0  10   4       13.66        0.00     65.63 o
 -19   1   5       20.50      213.26     83.68 o
 -18   1   5       67.56      286.00     83.23 o
 -17   1   5      271.59      433.60     84.94 o
 -16   1   5      129.41      222.45     67.05 o
 -15   1   5      199.56      189.63     95.88 o
 -14   1   5       18.82       42.84     29.08 o
 -13   1   5      209.24      138.31     22.90 o
 -12   1   5     1841.27     1655.20    329.50 o
 -11   1   5     1849.48     1698.27    219.48 o
 -10   1   5        5.08        0.38     16.55 o
  -9   1   5      279.73      338.73     42.20 o
  -8   1   5     1569.84     1282.10    133.76 o
  -7   1   5     9551.21     8874.04   1047.64 o
  -6   1   5     5464.97     5027.40    701.59 o
  -5   1   5      851.81      872.63     87.72 o
  -4   1   5     5218.85     5686.56    304.28 o
  -3   1   5    15300.92    17752.72    957.24 o
  -2   1   5       68.95       73.03     10.15 o
  -1   1   5     3859.35     4062.26    568.25 o
   0   1   5     1759.66     1776.09    286.49 o
   1   1   5     5235.73     6122.35    786.66 o
   2   1   5    12122.14    14936.12   1026.87 o
   3   1   5      210.31      247.92     33.40 o
   4   1   5     1104.94     1144.24    100.43 o
   5   1   5       41.66       49.13     14.58 o
   6   1   5     2389.70     2165.37    167.33 o
   7   1   5     2004.33     1764.87    141.78 o
   8   1   5      710.46      732.54     42.96 o
   9   1   5        3.44       41.54     25.48 o
  10   1   5      768.92      734.92     68.75 o
  11   1   5       15.57       66.77     61.85 o
  12   1   5       61.90      262.17     79.19 o
  13   1   5      269.58      464.59     85.56 o
  14   1   5        0.48      179.09     99.00 o
 -18   2   5       66.31      133.71     98.48 o
 -17   2   5       66.69      124.42     75.03 o
 -16   2   5       85.92       39.44     61.22 o
 -15   2   5        0.34        0.00     35.00 o
 -14   2   5      172.71      270.20     57.21 o
 -13   2   5     1155.95     1537.88    267.32 o
 -12   2   5      148.34      179.01     40.90 o
 -11   2   5       95.87      151.60     33.40 o
 -10   2   5      186.42      134.35     30.45 o
  -9   2   5      306.16      285.27     48.67 o
  -8   2   5     2199.82     1756.22    196.64 o
  -7   2   5      404.28      419.73     39.64 o
  -6   2   5     1549.08     1225.05    121.51 o
  -5   2   5     4670.26     3685.42    667.11 o
  -4   2   5      124.33      120.48     26.10 o
  -3   2   5      487.39      549.93     38.84 o
  -2   2   5     2056.41     2672.94    195.76 o
  -1   2   5     5454.24     6821.01    391.42 o
   0   2   5     3990.22     4476.28    410.08 o
   1   2   5      161.02      271.05     41.26 o
   2   2   5      442.46      548.38     66.45 o
   3   2   5     2151.52     2111.57    254.88 o
   4   2   5     2450.83     2681.56    291.86 o
   5   2   5      868.59      818.27     82.58 o
   6   2   5        0.95        0.00     18.33 o
   7   2   5     1394.49     1168.46    188.64 o
   8   2   5     1152.78      970.17    147.92 o
   9   2   5      143.06      151.60     28.34 o
  10   2   5        7.94       27.12     28.64 o
  11   2   5       28.69       61.84     60.27 o
  12   2   5      142.24      209.99    105.26 o
  13   2   5      114.50      275.14    155.80 o
  14   2   5      130.31      273.52     86.13 o
 -18   3   5        3.41       44.46     92.23 o
 -17   3   5        1.19        0.00     48.53 o
 -16   3   5       11.62       30.99     41.77 o
 -15   3   5      328.78      440.51     91.38 o
 -14   3   5      193.48      264.22     49.33 o
 -13   3   5       39.80       59.01     30.67 o
 -12   3   5      223.85      272.44     40.71 o
 -11   3   5      587.55      652.26     68.65 o
 -10   3   5      134.78      162.53     28.76 o
  -9   3   5      334.68      356.75     31.12 o
  -8   3   5      431.07      445.19     33.02 o
  -7   3   5      962.32      866.67     68.15 o
  -6   3   5      299.88      342.14     22.88 o
  -5   3   5      574.71      617.68     88.70 o
  -4   3   5       27.39       18.14     12.37 o
  -3   3   5     4865.88     6506.38    593.25 o
  -2   3   5      248.65      358.85     24.21 o
  -1   3   5     1320.73     1756.73    121.94 o
   0   3   5      108.60      121.66     14.35 o
   1   3   5      132.83      209.92     16.14 o
   2   3   5     2360.30     3103.88    328.86 o
   3   3   5      746.29      917.51    112.40 o
   4   3   5       18.63        8.84     14.55 o
   5   3   5      207.41      187.74     30.82 o
   6   3   5        1.62        0.00     19.87 o
   7   3   5        8.70        3.18     23.64 o
   8   3   5        2.58       43.03     30.12 o
   9   3   5      640.37      480.17    102.54 o
  10   3   5       29.74        4.58     29.15 o
  11   3   5       24.09       29.92     32.76 o
  12   3   5        7.10       17.55     40.20 o
  13   3   5        2.35      122.77    107.34 o
  14   3   5        0.26      303.26    108.38 o
 -17   4   5        2.15       33.97     53.89 o
 -16   4   5      230.82      438.77    102.96 o
 -15   4   5      119.61      222.55     54.86 o
 -14   4   5      471.07      667.87     86.12 o
 -13   4   5      192.52      171.66     35.95 o
 -12   4   5       91.48      106.46     33.88 o
 -11   4   5      644.66      684.69     51.73 o
 -10   4   5     4402.47     4508.82    355.25 o
  -9   4   5     1036.40     1007.73     94.52 o
  -8   4   5      199.45      169.74     24.41 o
  -7   4   5      243.70      282.59     35.44 o
  -6   4   5     5376.48     6082.98    607.66 o
  -5   4   5     3239.40     3693.46    410.82 o
  -4   4   5     2674.72     2797.29    169.49 o
  -3   4   5     1551.85     1560.28    117.95 o
  -2   4   5       90.46       93.17     15.41 o
  -1   4   5     1989.89     2448.76    227.47 o
   0   4   5     7414.66     9013.94    860.87 o
   1   4   5     8479.67    10399.86   1119.91 o
   2   4   5      820.72     1235.58    141.18 o
   3   4   5      692.74      956.37    117.50 o
   4   4   5       24.18       46.30     18.61 o
   5   4   5     1454.57     1466.75    193.65 o
   6   4   5     2159.80     1936.22    298.22 o
   7   4   5       44.52       28.38     27.10 o
   8   4   5      345.36      310.59     60.90 o
   9   4   5      365.73      346.20     84.75 o
  10   4   5      411.01      306.26     87.08 o
  11   4   5       32.55        0.00     31.70 o
  12   4   5        0.03        0.00     36.82 o
  13   4   5       45.83       71.72     47.43 o
 -16   5   5        3.45       19.78     73.26 o
 -15   5   5       34.15       52.97     49.33 o
 -14   5   5      289.49      302.83     49.06 o
 -13   5   5       16.64       26.49     43.25 o
 -12   5   5        7.25       26.33     45.20 o
 -11   5   5       54.32        4.84     38.80 o
 -10   5   5      274.70      346.72     50.03 o
  -9   5   5       12.52       29.05     27.96 o
  -8   5   5       31.35       52.92     27.06 o
  -7   5   5        1.75        0.00     21.71 o
  -6   5   5       36.08       55.09     18.66 o
  -5   5   5       10.98       17.88     12.42 o
  -4   5   5      127.44      110.83     17.94 o
  -3   5   5      217.94      254.35     26.31 o
  -2   5   5      766.38      803.81     63.11 o
  -1   5   5      741.26      822.18     77.32 o
   0   5   5      228.87      339.65     37.54 o
   1   5   5      206.58      186.58     21.22 o
   2   5   5      898.92      968.85    115.67 o
   3   5   5      162.89      175.93     25.82 o
   4   5   5      289.29      249.55     50.79 o
   5   5   5       46.32       48.24     28.20 o
   6   5   5      712.45      718.04     80.09 o
   7   5   5      102.94      109.15     31.70 o
   8   5   5        4.11        0.12     30.72 o
   9   5   5        5.42        0.00     33.62 o
  10   5   5      284.58      190.85     48.22 o
  11   5   5      248.95      140.65     41.18 o
  12   5   5       11.93        0.00     38.33 o
 -15   6   5        7.05        7.99     52.74 o
 -14   6   5        1.70        0.00     49.65 o
 -13   6   5        0.31        0.00     50.59 o
 -12   6   5        7.31        0.00     49.37 o
 -11   6   5       48.70       27.43     41.02 o
 -10   6   5      123.46      171.89     38.27 o
  -9   6   5      269.52      245.55     39.77 o
  -8   6   5        6.11        0.00     32.22 o
  -7   6   5       77.71       89.37     32.28 o
  -6   6   5        2.57        0.00     25.50 o
  -5   6   5        8.38       10.03     19.32 o
  -4   6   5      607.51      587.00     66.65 o
  -3   6   5       53.00       38.61     18.64 o
  -2   6   5       84.84       54.05     19.03 o
  -1   6   5       40.03       49.13     20.46 o
   0   6   5      254.35      304.90     39.72 o
   1   6   5       18.13       20.63     24.52 o
   2   6   5       29.61       19.62     26.84 o
   3   6   5      199.12      156.73     40.50 o
   4   6   5      109.01      112.84     26.26 o
   5   6   5        1.43        0.00     29.45 o
   6   6   5       25.47       43.19     32.13 o
   7   6   5       57.28       33.18     35.22 o
   8   6   5        3.54        0.00     33.85 o
   9   6   5       11.33        0.00     35.59 o
  10   6   5       16.97        0.00     39.00 o
  11   6   5        2.19        0.00     42.23 o
 -14   7   5       20.69      111.99     87.06 o
 -13   7   5       73.56       68.19     58.70 o
 -12   7   5      120.89      111.60     57.12 o
 -11   7   5      121.09       90.70     44.43 o
 -10   7   5       19.02       23.30     41.94 o
  -9   7   5        0.87       31.64     40.04 o
  -8   7   5      205.75      265.38     42.20 o
  -7   7   5      413.55      372.70     56.89 o
  -6   7   5      182.50      144.60     38.97 o
  -5   7   5        2.86        0.00     39.30 o
  -4   7   5        5.94        0.00     24.81 o
  -3   7   5      827.32      841.40     58.60 o
  -2   7   5      111.99      130.74     24.36 o
  -1   7   5      256.88      214.83     31.99 o
   0   7   5        0.55        0.00     27.60 o
   1   7   5       55.93       58.82     31.25 o
   2   7   5      303.11      369.02     70.88 o
   3   7   5      399.62      280.63     43.03 o
   4   7   5       13.48        4.21     34.93 o
   5   7   5        8.38       16.78     37.93 o
   6   7   5        4.29        0.00     38.15 o
   7   7   5       89.80       95.26     44.66 o
   8   7   5       67.71       47.13     43.86 o
   9   7   5       28.76       30.25     46.45 o
  10   7   5        3.15        0.00     58.50 o
 -12   8   5        7.20        0.00     79.72 o
 -11   8   5        0.10        7.99     59.20 o
 -10   8   5       36.52        0.00     44.18 o
  -9   8   5       16.78        8.93     45.03 o
  -8   8   5        7.43       20.66     43.32 o
  -7   8   5       16.46       26.79     40.67 o
  -6   8   5       10.92        9.11     48.01 o
  -5   8   5        7.39        9.95     49.43 o
  -4   8   5       23.56       31.06     47.67 o
  -3   8   5        4.36        0.00     32.66 o
  -2   8   5      157.12      121.88     33.52 o
  -1   8   5        8.52        0.00     32.90 o
   0   8   5        6.76        0.00     33.16 o
   1   8   5        0.36       17.62     35.18 o
   2   8   5        3.78        0.00     36.40 o
   3   8   5        3.58        0.00     38.79 o
   4   8   5       76.48       38.57     43.08 o
   5   8   5       20.51        5.76     41.11 o
   6   8   5       74.66       74.05     45.36 o
   7   8   5        6.86        0.00     47.41 o
   8   8   5       12.40        0.00     68.57 o
  -9   9   5       29.85       12.75     70.97 o
  -8   9   5       50.60       95.83     58.09 o
  -7   9   5        0.86        0.00     58.09 o
  -6   9   5        6.80        0.00     56.82 o
  -5   9   5        5.39        0.00     55.34 o
  -4   9   5        5.84        0.00     50.48 o
  -3   9   5        8.31        6.43     86.19 o
  -2   9   5        0.10        0.00     53.94 o
  -1   9   5       21.95        5.00     37.77 o
   0   9   5        2.61        0.00     39.35 o
   1   9   5        2.37        0.00     39.58 o
   2   9   5        2.22        0.00     41.76 o
   3   9   5        4.29        0.00     44.58 o
   4   9   5        0.10        0.00     46.51 o
   5   9   5        1.26        0.00     65.46 o
 -19   0   6      478.72      779.56    143.82 o
 -18   0   6      523.18      579.46    115.68 o
 -17   0   6       51.26      144.86     99.00 o
 -16   0   6     1583.93     1243.52    126.12 o
 -15   0   6     1658.06     1090.32    112.58 o
 -14   0   6     2240.57     1031.00     94.86 o
 -13   0   6     2379.06     2355.40    380.90 o
 -12   0   6        1.24       18.82     25.23 o
 -11   0   6     3689.12     2410.54    501.08 o
 -10   0   6    14599.93    11599.50   1177.71 o
  -9   0   6    13922.48    12782.68    638.28 o
  -8   0   6     1460.17     1367.04     95.66 o
  -7   0   6     4802.18     4904.73    273.62 o
  -6   0   6     4386.12     4065.55    277.74 o
  -5   0   6    15198.89    16446.07   1672.67 o
  -4   0   6    20124.40    23686.75   2197.75 o
  -3   0   6      966.34     1385.11    175.85 o
  -2   0   6       25.62       13.76     15.69 o
  -1   0   6     5787.01     6905.64    628.92 o
   0   0   6     9040.69    10491.55    443.27 o
   1   0   6     3894.44     4053.79    182.06 o
   2   0   6      845.10     1029.74     35.61 o
   3   0   6     5431.11     5452.04    312.56 o
   4   0   6      338.41      277.55     29.04 o
   5   0   6      301.99      377.30     31.74 o
   6   0   6      743.05      623.45     33.90 o
   7   0   6      523.08      522.72     41.23 o
   8   0   6      208.96      154.29     54.71 o
   9   0   6        2.90       29.18     69.82 o
  10   0   6      572.73      578.43    101.09 o
  11   0   6        0.25        3.13     95.88 o
  12   0   6      174.86      239.70    117.76 o
  13   0   6       55.23      173.00    125.06 o
  14   0   6        2.40      135.48    134.44 o
 -19   1   6       12.68      277.21    126.10 o
 -18   1   6       70.08      231.60     79.15 o
 -17   1   6       82.89      201.49     70.23 o
 -16   1   6      172.92      180.72     66.70 o
 -15   1   6      449.66      344.95    110.05 o
 -14   1   6        0.75       17.24     23.17 o
 -13   1   6       36.47       29.05     33.02 o
 -12   1   6     1779.57     1525.99    232.16 o
 -11   1   6      469.38      436.43     58.33 o
 -10   1   6      717.77      540.45     61.41 o
  -9   1   6     3754.28     3817.32    349.51 o
  -8   1   6      138.31      122.22     21.62 o
  -7   1   6     1631.70     1624.01    155.77 o
  -6   1   6     4173.02     3940.48    318.84 o
  -5   1   6     7278.30     7903.16    511.06 o
  -4   1   6     1938.58     2362.37    160.41 o
  -3   1   6        7.94        1.44     13.60 o
  -2   1   6     2005.28     2098.49    168.05 o
  -1   1   6     8040.65     8693.40    865.03 o
   0   1   6     8452.42     9972.64   1137.71 o
   1   1   6     1514.65     1777.29    214.45 o
   2   1   6      196.43      257.20     54.49 o
   3   1   6     1475.78     1589.46    151.90 o
   4   1   6     8602.48     8513.00    699.57 o
   5   1   6     2689.61     2516.44    200.52 o
   6   1   6      713.84      748.57     44.22 o
   7   1   6      479.27      465.07     29.32 o
   8   1   6      318.43      326.80     29.71 o
   9   1   6     2098.06     1715.97    133.64 o
  10   1   6      312.45      420.45     67.35 o
  11   1   6      852.62      836.26     83.93 o
  12   1   6        0.41       66.80     77.85 o
  13   1   6        7.18      133.52     82.70 o
  14   1   6      141.21      344.59     96.55 o
 -18   2   6       51.26      168.72     76.88 o
 -17   2   6       14.02        0.00     62.34 o
 -16   2   6       16.10       13.35     43.85 o
 -15   2   6        4.62        6.18     33.82 o
 -14   2   6      614.57      857.92    154.54 o
 -13   2   6       92.42      101.43     35.22 o
 -12   2   6      132.76      185.60     39.16 o
 -11   2   6     1161.12     1062.24    164.03 o
 -10   2   6      149.17       87.18     22.65 o
  -9   2   6     2238.56     1623.99    215.65 o
  -8   2   6     8084.27     6456.56    823.14 o
  -7   2   6      639.57      570.91     65.45 o
  -6   2   6      487.07      355.85     71.35 o
  -5   2   6      766.72      952.72    121.20 o
  -4   2   6      332.89      416.17     39.05 o
  -3   2   6     9874.08    11609.79    866.33 o
  -2   2   6    13973.25    17429.46   1297.56 o
  -1   2   6     4274.71     5599.16    447.65 o
   0   2   6       37.68       29.39     14.04 o
   1   2   6     3052.26     3298.37    357.34 o
   2   2   6     8050.69     9146.45   1013.43 o
   3   2   6     1744.48     1688.39    217.26 o
   4   2   6     2815.99     3022.45    345.11 o
   5   2   6      100.13      132.66     31.10 o
   6   2   6      976.98      833.82    122.21 o
   7   2   6     2054.07     2002.50    230.40 o
   8   2   6     1709.66     1637.22    172.76 o
   9   2   6      625.71      645.06     85.14 o
  10   2   6      325.90      299.19     51.90 o
  11   2   6       91.04       71.45     82.33 o
  12   2   6      230.06      298.15     76.26 o
  13   2   6      314.95      464.68     95.36 o
  14   2   6       14.71      180.29    104.21 o
 -18   3   6      138.65      140.19     66.45 o
 -17   3   6      631.49      943.47    241.29 o
 -16   3   6      387.01      710.27    146.74 o
 -15   3   6      215.48      374.11     66.72 o
 -14   3   6      220.20      350.07     65.93 o
 -13   3   6      833.86     1100.09    162.90 o
 -12   3   6     2122.90     2292.35    309.71 o
 -11   3   6     2140.39     2305.81    298.82 o
 -10   3   6      302.02      298.93     35.10 o
  -9   3   6      669.31      587.07     45.50 o
  -8   3   6     2267.98     1877.96    171.93 o
  -7   3   6     6292.19     6075.14    493.24 o
  -6   3   6     3548.46     3501.44    209.32 o
  -5   3   6        9.46        7.51     13.40 o
  -4   3   6     1702.85     1806.66    103.53 o
  -3   3   6     3043.20     4119.40    336.40 o
  -2   3   6     5509.35     7050.66    543.66 o
  -1   3   6     3903.18     4655.46    378.39 o
   0   3   6      904.49     1158.90     92.63 o
   1   3   6      846.93      887.47     77.60 o
   2   3   6      630.97      708.96     85.90 o
   3   3   6     4909.98     6145.76    745.72 o
   4   3   6       83.73       63.92     16.63 o
   5   3   6      124.96      118.29     30.60 o
   6   3   6      118.59       84.47     41.94 o
   7   3   6      660.95      606.74    132.99 o
   8   3   6        8.77        0.00     26.46 o
   9   3   6      109.74      104.17     29.31 o
  10   3   6       18.70       14.88     30.93 o
  11   3   6        7.61        0.00     35.64 o
  12   3   6        2.73       20.08     72.85 o
  13   3   6        7.72        0.00    113.07 o
 -17   4   6        0.63        0.00     53.70 o
 -16   4   6      104.05      139.87     53.23 o
 -15   4   6       15.81       27.64     45.64 o
 -14   4   6       76.86      111.18     44.42 o
 -13   4   6        3.18        9.92     38.16 o
 -12   4   6       17.68        6.77     33.63 o
 -11   4   6      228.89      316.91     49.72 o
 -10   4   6      164.42      168.43     30.21 o
  -9   4   6      285.05      315.99     31.62 o
  -8   4   6       31.12       18.72     17.18 o
  -7   4   6       62.29       40.90     16.21 o
  -6   4   6      658.54      524.27    104.25 o
  -5   4   6       17.48        9.97      9.81 o
  -4   4   6      338.12      391.66     21.94 o
  -3   4   6     1332.83     1524.47    100.93 o
  -2   4   6     3319.44     4035.43    313.14 o
  -1   4   6       32.04       21.59     15.81 o
   0   4   6      912.15     1287.34    126.71 o
   1   4   6       33.07       47.90     18.22 o
   2   4   6     1743.17     2083.87    243.61 o
   3   4   6      515.11      631.37     78.86 o
   4   4   6      471.05      443.02     78.61 o
   5   4   6        4.97        0.00     23.64 o
   6   4   6      772.29      821.97    113.65 o
   7   4   6      916.94      826.74    139.76 o
   8   4   6       24.65        0.00     27.06 o
   9   4   6       96.20       73.51     30.98 o
  10   4   6       38.64        0.00     30.80 o
  11   4   6       91.12       95.35     35.11 o
  12   4   6      135.79      137.24     44.06 o
  13   4   6       13.22      116.15     67.95 o
 -16   5   6        4.87       17.34     52.02 o
 -15   5   6       75.62       58.68     50.62 o
 -14   5   6        0.61        0.00     49.09 o
 -13   5   6        6.78        0.00     44.38 o
 -12   5   6        2.89        0.00     39.68 o
 -11   5   6      192.93      244.16     40.93 o
 -10   5   6      162.07      126.12     35.78 o
  -9   5   6       43.87       38.01     31.91 o
  -8   5   6       93.72       38.96     32.13 o
  -7   5   6      114.04      155.90     21.89 o
  -6   5   6       73.83       47.89     14.72 o
  -5   5   6      288.34      301.65     23.97 o
  -4   5   6      669.65      645.36     58.75 o
  -3   5   6       28.40       13.14     18.74 o
  -2   5   6       10.73        6.26     18.26 o
  -1   5   6      758.85      855.69     83.27 o
   0   5   6      622.28      719.86     65.77 o
   1   5   6        8.81        0.45     19.40 o
   2   5   6      424.77      485.85     77.24 o
   3   5   6        1.54        0.00     24.36 o
   4   5   6      143.48      187.05     32.86 o
   5   5   6      319.28      281.51     43.56 o
   6   5   6      455.23      430.21     64.05 o
   7   5   6        3.16        0.00     30.48 o
   8   5   6        1.21        0.00     30.66 o
   9   5   6       89.64       74.75     35.41 o
  10   5   6       34.38        0.00     32.83 o
  11   5   6       78.43       44.28     38.33 o
  12   5   6        3.22        0.00     41.82 o
 -15   6   6      118.71      131.39     60.38 o
 -14   6   6       61.92       48.81     50.11 o
 -13   6   6       21.44       32.15     46.51 o
 -12   6   6        0.59        0.00     41.72 o
 -11   6   6       62.67       93.94     43.73 o
 -10   6   6      407.29      559.37     64.44 o
  -9   6   6      409.01      423.58     63.22 o
  -8   6   6        9.51        0.00     37.23 o
  -7   6   6       87.77       75.86     37.50 o
  -6   6   6      160.06      151.89     26.83 o
  -5   6   6     1165.89     1155.45     86.34 o
  -4   6   6      225.18      214.34     22.76 o
  -3   6   6        9.58       10.54     19.18 o
  -2   6   6      482.94      532.39     68.79 o
  -1   6   6      196.39      283.53     35.78 o
   0   6   6       56.13       60.53     25.50 o
   1   6   6      422.18      391.86     86.29 o
   2   6   6       21.19        1.87     30.90 o
   3   6   6     1082.05     1104.07    215.21 o
   4   6   6       55.03       23.59     32.56 o
   5   6   6       26.14       15.12     34.79 o
   6   6   6       13.27        0.51     35.71 o
   7   6   6        0.48        0.00     36.95 o
   8   6   6       75.14       94.20     43.30 o
   9   6   6       22.56        0.00     42.44 o
  10   6   6        0.20        0.00     39.03 o
  11   6   6        8.33        0.00     53.82 o
 -14   7   6       19.34        5.45     83.62 o
 -13   7   6       26.62        0.00     53.10 o
 -12   7   6        0.80       29.28     50.45 o
 -11   7   6        0.76        0.00     49.08 o
 -10   7   6        3.95        0.00     42.83 o
  -9   7   6        5.29        3.29     42.09 o
  -8   7   6       12.04        0.00     41.84 o
  -7   7   6        2.38        0.00     41.19 o
  -6   7   6        0.90        0.00     36.70 o
  -5   7   6        1.96        0.00     28.72 o
  -4   7   6        6.14        0.00     22.72 o
  -3   7   6        5.45        4.25     23.67 o
  -2   7   6       53.46       69.38     23.29 o
  -1   7   6        0.34        0.00     26.62 o
   0   7   6      434.65      431.34    104.49 o
   1   7   6        6.46        0.00     32.39 o
   2   7   6        5.65        0.00     35.24 o
   3   7   6       22.45        0.00     36.44 o
   4   7   6       57.97       53.51     37.68 o
   5   7   6       31.37       23.74     38.57 o
   6   7   6       12.67        0.00     38.66 o
   7   7   6        2.19        0.00     39.61 o
   8   7   6       33.44       31.28     44.78 o
   9   7   6       17.89        4.20     50.41 o
 -12   8   6       16.95        0.00     80.36 o
 -11   8   6        1.75        0.00     54.66 o
 -10   8   6       14.03        0.00     48.48 o
  -9   8   6        8.95        0.00     45.58 o
  -8   8   6       18.49        5.81     49.43 o
  -7   8   6        5.84        0.00     47.57 o
  -6   8   6       42.96        0.00     44.18 o
  -5   8   6        7.14        0.00     43.83 o
  -4   8   6        7.36        0.00     34.25 o
  -3   8   6       67.15       75.80     27.61 o
  -2   8   6       24.36        2.81     32.28 o
  -1   8   6       23.60        0.00     34.18 o
   0   8   6       33.96       11.99     35.97 o
   1   8   6       38.93       24.17     35.67 o
   2   8   6        4.30        0.00     37.94 o
   3   8   6        7.05        0.00     40.66 o
   4   8   6       75.16       39.48     42.74 o
   5   8   6       48.87        9.73     42.68 o
   6   8   6       20.23        0.00     41.73 o
   7   8   6        5.18        0.00     65.26 o
  -9   9   6       19.78        4.02     74.46 o
  -8   9   6       10.83        0.00     52.81 o
  -7   9   6        2.02        0.00     53.52 o
  -6   9   6        0.28        0.00     53.28 o
  -5   9   6        0.10        0.00     53.11 o
  -4   9   6       24.52        0.00     76.09 o
  -3   9   6        3.51        0.00     79.23 o
  -2   9   6        8.00        0.00     59.49 o
  -1   9   6        3.66        0.00     40.01 o
   0   9   6        0.15        0.00     39.55 o
   1   9   6       36.54       53.05     40.36 o
   2   9   6        1.80        0.00     42.83 o
   3   9   6        0.19        0.00     43.38 o
   4   9   6        0.83        8.35     48.88 o
 -19   1   7       60.56      235.43     78.02 o
 -18   1   7      124.02      208.11     74.66 o
 -17   1   7       37.59      100.43     65.80 o
 -16   1   7       35.13       26.57     56.00 o
 -15   1   7       62.07      203.75     71.60 o
 -14   1   7       89.53      197.48     42.10 o
 -13   1   7      362.77      453.27     98.58 o
 -12   1   7      444.61      508.17     86.82 o
 -11   1   7        0.54        0.54     16.38 o
 -10   1   7      619.82      521.95     79.25 o
  -9   1   7      799.89      795.57     82.06 o
  -8   1   7      841.79      748.17     68.14 o
  -7   1   7      465.17      530.94     32.85 o
  -6   1   7      246.89      231.60     17.13 o
  -5   1   7     1966.55     2327.49    180.80 o
  -4   1   7     1398.96     1820.01    122.11 o
  -3   1   7     2001.50     2460.78    138.89 o
  -2   1   7       41.80       40.02     13.58 o
  -1   1   7     1051.28     1156.10     89.74 o
   0   1   7      687.13      729.78     73.18 o
   1   1   7     3123.31     3501.21    335.94 o
   2   1   7      520.31      668.55     57.72 o
   3   1   7        4.29       15.02     15.79 o
   4   1   7       27.96       53.32     17.13 o
   5   1   7     1979.63     1902.91    111.31 o
   6   1   7      684.82      683.88     45.34 o
   7   1   7       40.09       60.26     25.11 o
   8   1   7      365.42      344.40     35.02 o
   9   1   7      739.70      730.83     95.51 o
  10   1   7       35.05       87.03     65.21 o
  11   1   7        1.66      109.71     92.75 o
  12   1   7       41.58      112.56     80.57 o
  13   1   7       95.57      166.98     82.04 o
 -19   2   7       21.63       23.97     93.79 o
 -18   2   7       56.01      142.98    112.03 o
 -17   2   7      211.73      285.92     85.64 o
 -16   2   7       59.74      154.48     61.78 o
 -15   2   7       86.82      242.73     47.01 o
 -14   2   7      326.31      399.16     63.78 o
 -13   2   7      608.47      779.94    119.84 o
 -12   2   7     1820.85     1801.73    284.90 o
 -11   2   7     1473.22     1015.23    152.33 o
 -10   2   7      149.82       87.25     27.36 o
  -9   2   7       35.29        0.00     14.22 o
  -8   2   7     2512.28     2185.93    321.81 o
  -7   2   7     4636.55     4683.23    454.32 o
  -6   2   7     5373.71     5558.29    415.31 o
  -5   2   7       23.74       13.10     17.45 o
  -4   2   7     1025.88     1167.39     87.33 o
  -3   2   7     1870.29     2207.96    148.12 o
  -2   2   7     4945.96     5753.56    320.88 o
  -1   2   7     8720.75     9538.69    734.34 o
   0   2   7      163.46      160.38     20.99 o
   1   2   7     3175.97     3751.39    430.11 o
   2   2   7     4657.09     4616.05    524.69 o
   3   2   7      270.49      294.67     27.28 o
   4   2   7      754.60      788.93     89.77 o
   5   2   7      202.32      227.59     39.38 o
   6   2   7      769.33      629.76     99.90 o
   7   2   7     1227.01     1205.20    139.75 o
   8   2   7      265.47      280.41     33.19 o
   9   2   7      187.62      192.23     33.18 o
  10   2   7      207.75      199.42     42.12 o
  11   2   7      161.93      296.52     74.64 o
  12   2   7       41.98      123.26    140.17 o
  13   2   7       51.85       76.48     83.20 o
 -18   3   7        5.93        0.00     63.49 o
 -17   3   7        3.01       50.70     49.70 o
 -16   3   7      308.68      492.42    111.67 o
 -15   3   7      111.02      143.16     45.79 o
 -14   3   7       75.06       98.98     37.15 o
 -13   3   7        4.07       20.91     32.48 o
 -12   3   7        1.78       21.98     27.87 o
 -11   3   7      649.98      769.08     78.99 o
 -10   3   7      114.45       69.16     17.79 o
  -9   3   7      147.37      132.61     19.21 o
  -8   3   7      642.81      558.38     58.64 o
  -7   3   7        8.05        0.00     13.76 o
  -6   3   7      654.00      544.72     63.91 o
  -5   3   7     1539.54     1562.60    117.62 o
  -4   3   7     1818.61     1862.67    134.35 o
  -3   3   7     1168.07     1347.52    102.88 o
  -2   3   7        9.55        8.95     13.71 o
  -1   3   7      236.91      332.29     19.78 o
   0   3   7     4636.28     5991.39    510.44 o
   1   3   7        5.67       24.91     17.61 o
   2   3   7      321.44      400.79     52.79 o
   3   3   7        0.29        0.00     16.87 o
   4   3   7       95.97       79.42     18.85 o
   5   3   7      145.21       96.53     33.98 o
   6   3   7      539.75      506.92     95.63 o
   7   3   7      199.13      151.33     61.46 o
   8   3   7      147.84      110.35     34.51 o
   9   3   7       66.05       67.79     32.64 o
  10   3   7       31.89       10.34     34.46 o
  11   3   7       52.47       66.44     42.36 o
  12   3   7       44.88      160.06    124.01 o
  13   3   7       25.95      279.29    102.13 o
 -17   4   7        2.12        0.00     53.15 o
 -16   4   7        1.52       23.04     47.51 o
 -15   4   7      488.39      848.43    157.38 o
 -14   4   7      221.63      388.88     80.89 o
 -13   4   7       70.43      120.43     46.94 o
 -12   4   7       45.18       82.69     37.71 o
 -11   4   7       18.83       22.45     34.60 o
 -10   4   7      534.19      683.61     70.36 o
  -9   4   7       76.60       98.62     26.56 o
  -8   4   7      514.67      617.13     40.47 o
  -7   4   7     1616.18     1792.66    137.93 o
  -6   4   7      777.34      678.08    114.78 o
  -5   4   7      130.85      158.88     16.72 o
  -4   4   7        1.74        4.16     15.23 o
  -3   4   7      403.73      501.98     34.24 o
  -2   4   7      244.01      274.29     29.50 o
  -1   4   7       28.21       16.45     18.43 o
   0   4   7       98.39      144.23     20.42 o
   1   4   7      796.23      955.49     88.61 o
   2   4   7      357.16      391.94     42.85 o
   3   4   7      218.68      241.76     29.90 o
   4   4   7       37.87       36.64     25.37 o
   5   4   7      172.54      173.94     44.39 o
   6   4   7      453.76      437.52     81.15 o
   7   4   7       40.34       21.80     28.52 o
   8   4   7        0.99        0.00     27.99 o
   9   4   7       57.59        0.00     30.54 o
  10   4   7       12.24        0.00     34.33 o
  11   4   7       83.77       39.65     37.08 o
  12   4   7        0.47       43.73     51.12 o
 -17   5   7        7.12        1.07     70.73 o
 -16   5   7        3.70        0.00     54.26 o
 -15   5   7      151.41      225.50     83.54 o
 -14   5   7      302.11      451.54     92.20 o
 -13   5   7       48.39      115.95     46.34 o
 -12   5   7      140.87      171.64     48.07 o
 -11   5   7      299.82      413.77     49.63 o
 -10   5   7      237.81      301.25     47.54 o
  -9   5   7      856.39      969.88     87.56 o
  -8   5   7      703.80      714.28     70.18 o
  -7   5   7        6.42        0.00     17.73 o
  -6   5   7      424.58      455.41     36.92 o
  -5   5   7     1561.46     1510.99    109.23 o
  -4   5   7     1799.61     1924.30    179.45 o
  -3   5   7       49.00       31.95     19.13 o
  -2   5   7       11.70        0.00     18.59 o
  -1   5   7      786.59      907.31     77.69 o
   0   5   7     2254.03     2917.86    342.76 o
   1   5   7      399.94      525.02     77.42 o
   2   5   7      621.03      445.67     50.09 o
   3   5   7      422.69      518.00     91.72 o
   4   5   7      627.82      765.50    130.95 o
   5   5   7      454.31      544.73    104.40 o
   6   5   7      109.10       81.10     33.49 o
   7   5   7       20.47        0.00     32.16 o
   8   5   7       50.09       38.45     34.91 o
   9   5   7       37.12        0.00     36.18 o
  10   5   7       79.11       31.63     37.76 o
  11   5   7       55.28       11.75     38.48 o
 -15   6   7        4.77       22.58     54.67 o
 -14   6   7       88.60      164.06     55.41 o
 -13   6   7       14.92       36.42     53.14 o
 -12   6   7       92.83      123.95     53.48 o
 -11   6   7      349.56      392.57     48.71 o
 -10   6   7      202.39      255.16     46.89 o
  -9   6   7      200.64      255.58     41.80 o
  -8   6   7      167.47      184.69     40.07 o
  -7   6   7      147.84      140.75     33.34 o
  -6   6   7       48.27        1.65     25.17 o
  -5   6   7       70.99       90.09     21.65 o
  -4   6   7        6.73        4.20     21.15 o
  -3   6   7       20.00        0.00     19.86 o
  -2   6   7      994.10     1012.31    159.22 o
  -1   6   7      237.66      224.75     27.33 o
   0   6   7       16.26       26.35     26.47 o
   1   6   7        4.63       40.88     30.29 o
   2   6   7      383.09      375.64     69.56 o
   3   6   7       51.59       13.26     32.88 o
   4   6   7       89.89       26.45     35.02 o
   5   6   7      311.96      270.25     58.54 o
   6   6   7        4.85        0.00     38.53 o
   7   6   7      120.84      110.72     43.02 o
   8   6   7       14.24        0.00     43.19 o
   9   6   7       78.08       26.34     45.18 o
  10   6   7        1.41        0.00     52.01 o
 -14   7   7       25.66        0.78     84.56 o
 -13   7   7       29.31        4.02     56.31 o
 -12   7   7        3.87        0.00     51.38 o
 -11   7   7       40.20       26.72     49.39 o
 -10   7   7       42.23       45.80     45.46 o
  -9   7   7       16.76       17.52     46.36 o
  -8   7   7        3.42        0.00     42.93 o
  -7   7   7      131.89      169.57     43.85 o
  -6   7   7       13.81        2.63     40.50 o
  -5   7   7       34.42       21.56     33.29 o
  -4   7   7       28.18        0.00     25.60 o
  -3   7   7       72.03       82.34     26.32 o
  -2   7   7       23.80        3.21     27.42 o
  -1   7   7        5.00        0.00     29.85 o
   0   7   7        9.10       22.50     34.30 o
   1   7   7      167.42      136.21     40.51 o
   2   7   7       37.00        0.00     36.82 o
   3   7   7       12.84       16.15     38.04 o
   4   7   7        1.59        0.60     38.64 o
   5   7   7        1.73        0.00     40.67 o
   6   7   7        0.68       22.66     40.76 o
   7   7   7       12.77       18.64     45.36 o
   8   7   7        0.21        0.00     46.47 o
 -12   8   7        8.62       37.92     92.77 o
 -11   8   7       22.48        0.00     56.18 o
 -10   8   7        6.11        2.84     52.48 o
  -9   8   7        4.41       11.96     52.98 o
  -8   8   7       43.24       12.64     48.92 o
  -7   8   7      130.78      202.79     51.20 o
  -6   8   7        0.86        0.00     45.93 o
  -5   8   7       43.06        0.00     52.54 o
  -4   8   7        6.99       10.94     38.25 o
  -3   8   7       55.61       55.93     32.33 o
  -2   8   7       91.32       45.74     34.84 o
  -1   8   7       39.34        0.00     35.79 o
   0   8   7        2.42        0.00     36.85 o
   1   8   7       61.37      107.91     39.85 o
   2   8   7       18.57       44.11     38.03 o
   3   8   7        8.53        0.00     41.44 o
   4   8   7       54.67       32.59     43.67 o
   5   8   7        5.80        0.00     44.92 o
   6   8   7       14.63        0.00     67.75 o
  -9   9   7        3.19        0.00     77.59 o
  -8   9   7        0.25        0.00     55.32 o
  -7   9   7        0.41        0.00     54.55 o
  -6   9   7       17.46        0.00     51.47 o
  -5   9   7        1.08        0.00     61.82 o
  -4   9   7        6.99        0.00     96.50 o
  -3   9   7        1.21        0.00     58.52 o
  -2   9   7        0.01        0.00     39.73 o
  -1   9   7        0.31        0.00     39.47 o
   0   9   7        5.31        0.00     40.68 o
   1   9   7        9.14        0.00     42.25 o
   2   9   7       13.55        0.00     44.12 o
   3   9   7       16.26        5.55     49.84 o
 -19   0   8        5.17       94.83    110.47 o
 -18   0   8      112.57       92.75     99.00 o
 -17   0   8       23.68       52.11     83.37 o
 -16   0   8       32.54       31.26     67.74 o
 -15   0   8       49.23       26.05     70.87 o
 -14   0   8       28.92       24.35     28.55 o
 -13   0   8     1184.50      575.11    169.92 o
 -12   0   8     2155.18     2092.59    169.44 o
 -11   0   8     1105.52     1099.46     90.45 o
 -10   0   8     1268.75     1214.68     73.31 o
  -9   0   8     1613.44     1487.94     89.62 o
  -8   0   8        4.72        0.38     21.25 o
  -7   0   8     3409.83     3820.58    280.58 o
  -6   0   8       55.60       13.95     18.66 o
  -5   0   8       75.88      104.70     19.78 o
  -4   0   8    27164.85    33804.17   2782.92 o
  -3   0   8     3094.44     4215.54    429.17 o
  -2   0   8     4308.81     5109.30    604.98 o
  -1   0   8       28.91       47.43     24.33 o
   0   0   8    10060.14    11975.49    432.75 o
   1   0   8    11299.12    12760.58    358.67 o
   2   0   8      194.20      203.36     27.50 o
   3   0   8      124.85      195.98     26.17 o
   4   0   8     2435.78     2052.03     83.53 o
   5   0   8     3468.17     3483.96    237.24 o
   6   0   8     2187.74     1962.02    127.01 o
   7   0   8      791.99      745.51     84.42 o
   8   0   8       40.65       85.46     75.03 o
   9   0   8     3322.57     3380.08    170.98 o
  10   0   8      111.57      281.38    102.13 o
  11   0   8      277.64      465.85    115.68 o
  12   0   8       45.52      191.75    131.31 o
 -19   1   8      211.54      350.29     84.71 o
 -18   1   8      202.42      251.21     86.50 o
 -17   1   8        3.11       31.66     60.79 o
 -16   1   8      111.35       82.35     57.35 o
 -15   1   8      764.08     1242.64    196.03 o
 -14   1   8     2554.95     2929.45    433.20 o
 -13   1   8      383.04      454.09     63.20 o
 -12   1   8      577.86      476.70     83.98 o
 -11   1   8     1921.36     1459.49    204.67 o
 -10   1   8      610.01      493.42     75.81 o
  -9   1   8     6367.30     5831.56    475.88 o
  -8   1   8     1569.80     1525.48    104.85 o
  -7   1   8     1391.47     1427.68     97.19 o
  -6   1   8     2215.04     2243.79    128.98 o
  -5   1   8     2303.77     2639.33    141.72 o
  -4   1   8    19994.04    23332.07   1117.45 o
  -3   1   8       24.13      256.08     80.33 o
  -2   1   8      259.33      402.16     18.26 o
  -1   1   8     1280.98     1139.61     54.58 o
   0   1   8     3891.02     4188.74    273.34 o
   1   1   8     2088.39     2102.63    151.70 o
   2   1   8     8255.22     9271.19    758.42 o
   3   1   8     1037.19     1094.42     72.15 o
   4   1   8      270.62      316.63     20.05 o
   5   1   8     1107.42     1071.21     54.25 o
   6   1   8      724.86      646.42     36.79 o
   7   1   8      112.22      134.45     29.24 o
   8   1   8       48.58       82.07     36.22 o
   9   1   8       29.20      107.20     63.71 o
  10   1   8      452.55      572.34     83.51 o
  11   1   8       28.73      133.86     83.18 o
  12   1   8       55.13      126.60    109.95 o
  13   1   8       18.07      208.43    120.89 o
 -19   2   8        3.39       31.26    107.34 o
 -18   2   8      268.23      310.57    112.55 o
 -17   2   8      861.96      479.43    103.18 o
 -16   2   8      334.91      647.24    133.39 o
 -15   2   8       67.14      131.78     45.83 o
 -14   2   8       36.24       21.69     33.10 o
 -13   2   8     1771.08     1983.49    306.51 o
 -12   2   8     1759.27     1543.25    259.26 o
 -11   2   8     4743.78     3616.23    593.48 o
 -10   2   8       39.46       19.14     17.07 o
  -9   2   8     1653.08     1504.56    243.48 o
  -8   2   8     5754.81     4867.02    642.41 o
  -7   2   8     2374.68     2343.22    204.34 o
  -6   2   8     2739.44     3130.24    211.28 o
  -5   2   8      430.57      555.66     34.71 o
  -4   2   8      194.65      187.32     17.79 o
  -3   2   8     1119.86     1170.80     58.62 o
  -2   2   8     8184.05     8971.34    612.93 o
  -1   2   8     2217.19     2176.09    204.83 o
   0   2   8      362.84      444.57     44.85 o
   1   2   8      971.25      995.21    124.30 o
   2   2   8     1839.64     2085.75    242.35 o
   3   2   8      209.59      198.63     30.28 o
   4   2   8      114.84      102.02     18.71 o
   5   2   8      169.83      167.88     30.06 o
   6   2   8      185.90      196.04     41.88 o
   7   2   8      466.20      428.93     38.45 o
   8   2   8      313.41      278.28     33.92 o
   9   2   8      196.34      187.19     42.28 o
  10   2   8       32.71       96.56     68.85 o
  11   2   8        9.81       92.66    187.06 o
  12   2   8       32.52      167.72     83.76 o
 -18   3   8       13.61        1.10     70.44 o
 -17   3   8        5.53       53.43     58.89 o
 -16   3   8       44.49       96.32     59.02 o
 -15   3   8       66.53       67.55     42.05 o
 -14   3   8       27.41       16.61     38.02 o
 -13   3   8       74.66       65.50     38.34 o
 -12   3   8      159.38      174.14     38.05 o
 -11   3   8       24.75        0.00     26.33 o
 -10   3   8      700.18      698.24     90.01 o
  -9   3   8      624.03      519.23    126.26 o
  -8   3   8       12.11        0.00     13.80 o
  -7   3   8     1014.45      865.14     93.08 o
  -6   3   8      123.83       98.61     18.73 o
  -5   3   8     1112.38     1117.21    110.17 o
  -4   3   8      275.24      374.01     27.22 o
  -3   3   8      295.93      344.41     21.74 o
  -2   3   8     6014.94     7339.84    534.06 o
  -1   3   8      564.40      661.36     34.90 o
   0   3   8      369.64      486.30     36.98 o
   1   3   8       60.96       80.78     20.11 o
   2   3   8     1355.27     1678.85    201.68 o
   3   3   8     2262.01     2377.72    307.80 o
   4   3   8     1227.35     1148.69    217.38 o
   5   3   8       55.86       44.49     32.16 o
   6   3   8       75.30       56.04     35.03 o
   7   3   8     1040.92      949.87    183.11 o
   8   3   8      364.98      388.46     65.29 o
   9   3   8      232.77      227.72     43.42 o
  10   3   8       14.48       45.17     43.14 o
  11   3   8      114.42       80.98     55.94 o
  12   3   8      167.22      311.60    107.34 o
 -18   4   8       56.78       91.27     72.66 o
 -17   4   8       53.03      151.38     58.54 o
 -16   4   8      318.92      552.13    121.91 o
 -15   4   8       14.52        5.43     48.19 o
 -14   4   8        3.68       42.79     42.02 o
 -13   4   8      276.08      407.61     63.06 o
 -12   4   8      126.46      182.77     57.17 o
 -11   4   8     1068.87     1235.26    112.58 o
 -10   4   8      237.51      232.06     31.88 o
  -9   4   8       31.22        0.00     20.05 o
  -8   4   8     1392.34     1144.17    184.86 o
  -7   4   8     2368.65     2361.09    276.70 o
  -6   4   8      509.06      504.85     44.81 o
  -5   4   8       19.74       10.03     17.62 o
  -4   4   8      159.77      182.55     20.88 o
  -3   4   8       12.76       67.56     24.50 o
  -2   4   8     3204.19     4095.37    360.42 o
  -1   4   8      182.46      195.13     22.31 o
   0   4   8      279.47      380.86     33.59 o
   1   4   8      253.23      345.46     34.12 o
   2   4   8      300.50      418.02     57.02 o
   3   4   8      220.87      271.63     47.17 o
   4   4   8       13.05       25.62     27.23 o
   5   4   8       15.06        7.06     23.80 o
   6   4   8        1.20        0.00     29.51 o
   7   4   8       29.58       13.53     29.63 o
   8   4   8       24.24        0.00     30.66 o
   9   4   8        8.99        0.00     32.79 o
  10   4   8        6.44        0.00     34.09 o
  11   4   8        2.11        8.85     42.07 o
 -17   5   8        7.21       52.06     72.97 o
 -16   5   8       66.59      148.71     60.93 o
 -15   5   8      241.43      408.61     74.92 o
 -14   5   8        5.85       20.70     46.49 o
 -13   5   8       52.30       52.22     47.81 o
 -12   5   8        1.15       19.69     44.18 o
 -11   5   8      240.58      304.14     44.47 o
 -10   5   8      318.90      426.37     46.44 o
  -9   5   8      664.36      885.17     56.67 o
  -8   5   8       40.65       45.47     16.62 o
  -7   5   8       14.13        0.00     19.89 o
  -6   5   8      292.35      305.84     30.23 o
  -5   5   8      789.87      830.96     64.31 o
  -4   5   8      465.73      587.82     65.54 o
  -3   5   8       60.37       76.83     21.60 o
  -2   5   8       38.03       22.58     17.65 o
  -1   5   8       74.30       68.80     24.41 o
   0   5   8      744.83      951.67     94.30 o
   1   5   8      171.66      180.08     29.99 o
   2   5   8       62.31       78.05     34.90 o
   3   5   8       33.09        3.02     33.02 o
   4   5   8       41.88       12.67     33.14 o
   5   5   8       68.51      116.17     37.86 o
   6   5   8       85.05       90.77     40.49 o
   7   5   8      133.91      117.09     42.49 o
   8   5   8       67.83       44.13     42.39 o
   9   5   8       23.41        0.00     44.31 o
  10   5   8        0.46        0.00     46.92 o
 -15   6   8       12.26       21.56     56.78 o
 -14   6   8        6.24        0.00     53.90 o
 -13   6   8       15.15       19.04     48.15 o
 -12   6   8       52.44       69.07     48.11 o
 -11   6   8        0.30        0.00     47.51 o
 -10   6   8       39.14       52.26     43.31 o
  -9   6   8      107.15      129.80     44.59 o
  -8   6   8      106.55      167.19     43.66 o
  -7   6   8       21.50        0.00     28.64 o
  -6   6   8      244.11      198.93     57.86 o
  -5   6   8      649.09      734.36     88.98 o
  -4   6   8       48.57       34.87     22.28 o
  -3   6   8      252.42      315.04     52.59 o
  -2   6   8       10.29        0.00     23.61 o
  -1   6   8        0.23        0.00     24.89 o
   0   6   8      364.00      387.74     76.20 o
   1   6   8        2.82        0.00     32.45 o
   2   6   8      401.35      325.14     43.61 o
   3   6   8       20.94       36.00     37.24 o
   4   6   8       21.15        0.00     37.29 o
   5   6   8      181.29      193.28     43.07 o
   6   6   8       35.69       49.37     44.29 o
   7   6   8       17.44       29.63     43.10 o
   8   6   8        4.06        0.00     45.11 o
   9   6   8       17.29        1.94     51.45 o
 -14   7   8        2.16       10.30     94.65 o
 -13   7   8       65.68       59.33     56.09 o
 -12   7   8        2.29        0.00     55.68 o
 -11   7   8       20.42       18.46     52.02 o
 -10   7   8       35.00       18.14     51.01 o
  -9   7   8       29.16       47.64     48.72 o
  -8   7   8       12.41        0.00     45.47 o
  -7   7   8       10.89       12.02     47.76 o
  -6   7   8       37.42       47.96     32.32 o
  -5   7   8        2.39        0.00     23.91 o
  -4   7   8      120.34      158.69     27.69 o
  -3   7   8        0.30        0.00     26.74 o
  -2   7   8       31.42       36.07     27.61 o
  -1   7   8        4.68        0.00     33.42 o
   0   7   8      118.47       82.10     36.78 o
   1   7   8        0.49        0.00     37.07 o
   2   7   8       31.65       32.53     40.16 o
   3   7   8        3.96        0.00     38.10 o
   4   7   8        0.43        5.37     40.54 o
   5   7   8        3.05       24.53     43.90 o
   6   7   8        7.98        0.00     44.86 o
   7   7   8        0.20        0.00     45.34 o
 -12   8   8       10.06        0.00     94.87 o
 -11   8   8        1.82        0.00     56.03 o
 -10   8   8       17.90       28.16     62.51 o
  -9   8   8        4.12        0.00     59.53 o
  -8   8   8        0.41        0.00     51.09 o
  -7   8   8       47.34       51.30     53.17 o
  -6   8   8        0.30        0.78     51.04 o
  -5   8   8       31.81       11.00     37.06 o
  -4   8   8      223.83      259.55     43.87 o
  -3   8   8        0.32        0.00     32.85 o
  -2   8   8        3.76        0.00     35.98 o
  -1   8   8        4.51        0.00     37.86 o
   0   8   8       34.39        0.00     39.53 o
   1   8   8       43.17       34.32     39.76 o
   2   8   8        2.20        0.00     43.15 o
   3   8   8       98.71       47.33     48.01 o
   4   8   8       40.53        0.00     45.33 o
   5   8   8        0.93        0.00     69.16 o
  -8   9   8        9.73       32.60     68.26 o
  -7   9   8       32.26       17.15     60.91 o
  -6   9   8        2.93        0.00     58.84 o
  -5   9   8        2.02        0.00     66.27 o
  -4   9   8       26.15        0.00     81.15 o
  -3   9   8        1.05        0.00     62.23 o
  -2   9   8        0.54        0.00     41.43 o
  -1   9   8       23.72       32.41     44.45 o
   0   9   8        0.71        0.00     41.88 o
   1   9   8        1.76        0.00     43.32 o
   2   9   8        6.98        0.00     81.81 o
 -19   1   9       23.70       36.47    103.17 o
 -18   1   9        1.67        0.00     92.75 o
 -17   1   9       90.84      103.99     61.53 o
 -16   1   9      228.43      469.97    119.85 o
 -15   1   9      106.63      235.04     41.79 o
 -14   1   9       61.45      108.34     25.74 o
 -13   1   9       11.61       11.75     19.08 o
 -12   1   9     1044.95      892.17    121.03 o
 -11   1   9      278.06      260.83     28.24 o
 -10   1   9     1098.80     1027.22     84.71 o
  -9   1   9      288.62      364.92     31.74 o
  -8   1   9      265.64      296.47     26.23 o
  -7   1   9     2072.45     1940.32    132.20 o
  -6   1   9     4229.50     4707.31    282.63 o
  -5   1   9     1557.93     1730.33     91.95 o
  -4   1   9      925.68     1174.70     67.71 o
  -3   1   9      773.88      827.66     28.59 o
  -2   1   9     2667.43     2802.98    126.59 o
  -1   1   9     1892.18     2099.02     89.63 o
   0   1   9     1043.86     1144.70     58.26 o
   1   1   9     1031.16     1295.03     76.92 o
   2   1   9     1492.98     1523.19     95.78 o
   3   1   9      275.26      280.73     20.34 o
   4   1   9     1704.27     1683.45     92.76 o
   5   1   9      118.92      147.23     25.18 o
   6   1   9      540.44      526.48     34.89 o
   7   1   9      426.38      431.05     37.74 o
   8   1   9      390.13      371.69     54.87 o
   9   1   9        5.62      100.96     71.91 o
  10   1   9       15.11       86.50     94.83 o
  11   1   9        1.06       67.83     80.26 o
  12   1   9       58.96      161.35     94.33 o
 -19   2   9        0.90       45.85    107.34 o
 -18   2   9       53.00       55.23    101.09 o
 -17   2   9      210.02      499.25    107.99 o
 -16   2   9      233.07      521.54     82.29 o
 -15   2   9       86.92      208.62     47.10 o
 -14   2   9      812.08     1245.34    137.25 o
 -13   2   9       84.78      121.36     32.31 o
 -12   2   9      138.86       93.22     44.56 o
 -11   2   9     2927.18     2468.92    395.54 o
 -10   2   9      544.94      482.13    112.31 o
  -9   2   9      614.67      578.08     69.51 o
  -8   2   9      872.17      928.17     83.59 o
  -7   2   9     2653.78     3066.93    248.93 o
  -6   2   9      596.47      747.30     53.06 o
  -5   2   9      303.77      354.84     25.20 o
  -4   2   9       33.68       30.78     16.93 o
  -3   2   9     3816.04     4365.60    282.11 o
  -2   2   9       41.30       62.91     17.01 o
  -1   2   9      332.74      424.78     38.66 o
   0   2   9      799.60      934.89     94.17 o
   1   2   9      496.21      566.75     38.41 o
   2   2   9      249.43      289.78     44.05 o
   3   2   9      331.59      373.14     39.59 o
   4   2   9      390.65      389.04     30.77 o
   5   2   9      437.88      456.44     57.65 o
   6   2   9        7.20        9.44     27.79 o
   7   2   9        6.61       49.28     31.31 o
   8   2   9      243.19      234.25     36.62 o
   9   2   9        4.45       47.93     42.31 o
  10   2   9       35.07      136.31     90.15 o
  11   2   9        0.08       76.57    143.81 o
  12   2   9        0.59      219.89    126.10 o
 -18   3   9        0.29       67.38     72.66 o
 -17   3   9        2.14       52.04     53.33 o
 -16   3   9        5.44       87.52     52.61 o
 -15   3   9        9.84       53.64     50.24 o
 -14   3   9        0.48       31.95     43.88 o
 -13   3   9       32.69       44.42     41.92 o
 -12   3   9      460.64      600.61     57.40 o
 -11   3   9      387.79      468.34     93.32 o
 -10   3   9      366.61      332.31     88.56 o
  -9   3   9       14.39        0.00     13.94 o
  -8   3   9      240.44      294.93     43.27 o
  -7   3   9      103.14       74.57     20.32 o
  -6   3   9      298.13      316.93     34.67 o
  -5   3   9       98.19      126.83     20.72 o
  -4   3   9     2419.84     2722.12    213.36 o
  -3   3   9      312.11      367.09     23.37 o
  -2   3   9      691.91      812.42     60.25 o
  -1   3   9      240.69      323.71     29.74 o
   0   3   9       12.17       13.07     19.29 o
   1   3   9      110.67      130.13     25.42 o
   2   3   9      779.61      878.59     81.97 o
   3   3   9      422.89      419.39     71.86 o
   4   3   9        0.49       20.62     32.11 o
   5   3   9      151.34      166.07     37.92 o
   6   3   9       21.31        0.00     27.38 o
   7   3   9        4.03        0.00     30.21 o
   8   3   9       21.13        0.00     32.64 o
   9   3   9       38.85        0.00     42.15 o
  10   3   9        4.72       40.62     46.16 o
  11   3   9       21.96       73.93    124.54 o
 -18   4   9       69.60       71.47     84.84 o
 -17   4   9       61.16       62.88     67.00 o
 -16   4   9        0.43       20.01     64.41 o
 -15   4   9       58.96       96.60     48.26 o
 -14   4   9      424.80      653.86    105.53 o
 -13   4   9      223.46      287.50     50.22 o
 -12   4   9      141.85      177.60     44.87 o
 -11   4   9      850.21     1034.49     86.46 o
 -10   4   9      722.57      728.26    113.85 o
  -9   4   9     1237.60     1080.62    169.75 o
  -8   4   9      626.11      449.01    113.57 o
  -7   4   9       50.08       96.98     21.18 o
  -6   4   9     1099.25     1142.63    114.23 o
  -5   4   9      599.75      684.88     54.29 o
  -4   4   9     1241.34     1346.93    136.02 o
  -3   4   9     1337.84     1511.74    129.30 o
  -2   4   9      733.87      804.18     67.04 o
  -1   4   9     3203.08     4142.65    383.36 o
   0   4   9     1608.94     2166.69    196.09 o
   1   4   9      433.41      527.62     64.90 o
   2   4   9      130.38      103.36     33.56 o
   3   4   9        2.63        0.00     34.09 o
   4   4   9      164.77      202.81     38.59 o
   5   4   9      325.58      327.28     42.92 o
   6   4   9      930.02      968.85    128.04 o
   7   4   9        8.12       34.14     41.13 o
   8   4   9        2.69        0.00     42.95 o
   9   4   9      175.06      173.86     49.05 o
  10   4   9       92.73       89.28     47.92 o
 -17   5   9       23.34       83.19     75.47 o
 -16   5   9        0.51        0.00     54.01 o
 -15   5   9      189.11      301.16     78.89 o
 -14   5   9      185.64      274.85     62.09 o
 -13   5   9       17.06       17.17     46.29 o
 -12   5   9        9.88        0.00     42.32 o
 -11   5   9      191.77      285.11     47.41 o
 -10   5   9        3.54        0.00     38.73 o
  -9   5   9      276.19      212.85     90.76 o
  -8   5   9       29.51        4.22     20.46 o
  -7   5   9       20.64        7.80     22.18 o
  -6   5   9      225.79      389.18     43.13 o
  -5   5   9       12.11       24.71     21.62 o
  -4   5   9      418.65      456.80     51.82 o
  -3   5   9      110.34      125.57     25.13 o
  -2   5   9       76.07       33.68     24.13 o
  -1   5   9       58.32       89.85     25.44 o
   0   5   9      147.16      201.54     31.06 o
   1   5   9       23.69        8.31     33.39 o
   2   5   9       11.19        8.02     33.93 o
   3   5   9        3.10        0.00     33.71 o
   4   5   9        7.54        0.00     35.85 o
   5   5   9       43.55       17.90     38.80 o
   6   5   9        3.65       27.72     40.37 o
   7   5   9        4.93        0.00     43.63 o
   8   5   9       22.17       15.15     45.18 o
   9   5   9        2.04        0.00     47.54 o
 -15   6   9        0.46       19.73     58.40 o
 -14   6   9        0.45        0.00     54.25 o
 -13   6   9       23.12        0.00     48.84 o
 -12   6   9       42.09       26.73     48.87 o
 -11   6   9      136.43      175.52     49.45 o
 -10   6   9        1.56        0.00     46.35 o
  -9   6   9       19.89       18.72     43.86 o
  -8   6   9        0.21       30.70     31.89 o
  -7   6   9       27.95        6.03     17.06 o
  -6   6   9       40.11       20.92     25.50 o
  -5   6   9       11.80        0.00     22.87 o
  -4   6   9      113.02      178.84     26.36 o
  -3   6   9        7.36        0.00     25.19 o
  -2   6   9       38.74        0.00     26.16 o
  -1   6   9      275.62      304.90     45.76 o
   0   6   9       76.45       62.89     35.34 o
   1   6   9       82.93       64.09     37.41 o
   2   6   9        5.36       16.98     37.29 o
   3   6   9       42.28       30.73     38.66 o
   4   6   9       19.73        0.00     36.50 o
   5   6   9        2.43       15.10     40.39 o
   6   6   9       54.62       43.24     42.39 o
   7   6   9        6.28        0.00     46.00 o
   8   6   9        0.26        0.02     50.23 o
 -14   7   9        0.41        0.00     86.71 o
 -13   7   9       68.69       86.63     58.31 o
 -12   7   9       27.44       24.59     58.47 o
 -11   7   9       20.80        7.23     49.82 o
 -10   7   9       73.76       67.13     51.55 o
  -9   7   9       43.00       97.58     49.52 o
  -8   7   9       35.86       38.42     49.52 o
  -7   7   9      149.09      123.47     39.76 o
  -6   7   9      136.91      142.75     36.61 o
  -5   7   9       11.83        0.00     26.58 o
  -4   7   9      121.29      141.63     34.76 o
  -3   7   9        2.61        0.00     28.38 o
  -2   7   9      330.03      275.83     43.45 o
  -1   7   9      116.61       94.74     36.36 o
   0   7   9        0.36        0.00     34.81 o
   1   7   9        0.53        0.00     35.61 o
   2   7   9      266.20      239.36     61.35 o
   3   7   9       55.81       84.84     42.61 o
   4   7   9        2.45        0.00     41.64 o
   5   7   9       43.14        0.00     43.88 o
   6   7   9       26.57        0.00     46.67 o
 -11   8   9       73.74       66.34     68.51 o
 -10   8   9        1.35        0.00     55.37 o
  -9   8   9        1.00        0.00     56.46 o
  -8   8   9       74.66      121.51     55.03 o
  -7   8   9        5.22        0.00     50.74 o
  -6   8   9        2.67        0.00     46.28 o
  -5   8   9        0.15        0.00     41.27 o
  -4   8   9       10.72        0.00     31.37 o
  -3   8   9        1.60        0.00     37.40 o
  -2   8   9        1.09       17.93     38.15 o
  -1   8   9        4.39        0.00     39.91 o
   0   8   9        2.61        0.00     39.60 o
   1   8   9        2.41        0.00     40.90 o
   2   8   9        1.38        0.00     44.66 o
   3   8   9       12.66        8.72     46.62 o
   4   8   9       28.53       31.77     75.43 o
  -7   9   9       20.16       68.51     72.05 o
  -6   9   9        1.85       20.91     61.08 o
  -5   9   9       28.42        0.00     95.85 o
  -4   9   9       18.19        0.00     62.70 o
  -3   9   9        0.09        0.00     46.06 o
  -2   9   9        1.38        0.00     41.56 o
  -1   9   9        0.20        0.00     42.64 o
   0   9   9        3.94        0.00     46.34 o
 -18   0  10      529.27      425.22    108.39 o
 -17   0  10        8.18       95.88     83.37 o
 -16   0  10      882.85      698.31    102.14 o
 -15   0  10     1039.35     1052.87     74.92 o
 -14   0  10      431.20      501.15     63.35 o
 -13   0  10     5028.23     4312.53    323.31 o
 -12   0  10      579.85      604.50     39.84 o
 -11   0  10     7530.17     6587.07    425.84 o
 -10   0  10     6955.84     6476.09    455.41 o
  -9   0  10     8114.41     7615.87    648.56 o
  -8   0  10     1251.29     1150.54    113.44 o
  -7   0  10      649.54      607.78     41.08 o
  -6   0  10     1267.35     1088.02     99.16 o
  -5   0  10     9666.66    10358.79    745.55 o
  -4   0  10     9656.34    10565.27    592.23 o
  -3   0  10     1875.19     2457.63    180.98 o
  -2   0  10       69.25       76.66     25.46 o
  -1   0  10     4202.90     4218.50    166.52 o
   0   0  10     5590.16     5750.65    149.20 o
   1   0  10     4286.25     4755.11    133.38 o
   2   0  10      384.25      556.59     34.90 o
   3   0  10      291.82      316.58     33.00 o
   4   0  10      478.26      464.79     35.44 o
   5   0  10      247.49      262.45     38.10 o
   6   0  10      555.46      509.72     49.60 o
   7   0  10       79.12       88.58     90.67 o
   8   0  10        0.63       64.61    100.04 o
   9   0  10      658.28      734.76    133.40 o
  10   0  10       24.42      134.44    109.42 o
  11   0  10        6.49       46.90    106.30 o
 -19   1  10       78.57       68.78     91.71 o
 -18   1  10      107.85      136.52    102.13 o
 -17   1  10       51.54      236.68    150.59 o
 -16   1  10      135.10      224.97     46.47 o
 -15   1  10        1.87       76.71     40.49 o
 -14   1  10       83.44      102.39     28.27 o
 -13   1  10      748.47      642.13     98.18 o
 -12   1  10        7.65       16.19     19.52 o
 -11   1  10       57.68       54.98     19.58 o
 -10   1  10      462.16      493.93     44.57 o
  -9   1  10       34.93       41.76     17.58 o
  -8   1  10       84.43       89.91     18.01 o
  -7   1  10       83.30       88.13     16.97 o
  -6   1  10      433.04      593.31     35.96 o
  -5   1  10     1147.43     1290.66     59.08 o
  -4   1  10       52.54       64.18     16.21 o
  -3   1  10      297.94      374.54     20.18 o
  -2   1  10       67.79       92.86     17.61 o
  -1   1  10      909.06     1092.24     46.56 o
   0   1  10     1583.65     1880.70    112.79 o
   1   1  10      738.56      935.81     47.12 o
   2   1  10      130.95      128.16     19.79 o
   3   1  10      577.05      585.22     59.44 o
   4   1  10      490.00      567.60     27.20 o
   5   1  10      625.27      693.49     35.58 o
   6   1  10      148.97      166.39     32.42 o
   7   1  10       11.82       53.18     38.40 o
   8   1  10       73.80      152.24     84.93 o
   9   1  10      100.79      199.73     82.33 o
  10   1  10      320.29      421.94     88.35 o
  11   1  10        0.89       60.88     83.44 o
 -19   2  10       15.41        0.00    106.30 o
 -18   2  10        9.78       55.57     81.37 o
 -17   2  10      109.60      300.01     73.38 o
 -16   2  10       11.56       76.08     47.63 o
 -15   2  10      360.29      669.97     61.61 o
 -14   2  10      123.60      190.35     45.57 o
 -13   2  10      206.39      120.27     74.56 o
 -12   2  10      214.66      172.99     45.12 o
 -11   2  10        0.49        0.00     17.75 o
 -10   2  10      182.74      202.17     37.22 o
  -9   2  10      749.40      739.61    101.76 o
  -8   2  10     1317.27     1333.21    154.99 o
  -7   2  10       33.61       43.60     19.83 o
  -6   2  10      510.97      550.46     39.83 o
  -5   2  10      614.80      786.26     57.67 o
  -4   2  10        9.79        0.00     19.07 o
  -3   2  10     3850.78     4478.29    272.58 o
  -2   2  10      759.56      907.96     46.06 o
  -1   2  10      135.48      186.94     22.61 o
   0   2  10      290.88      360.78     43.44 o
   1   2  10      393.87      559.38     63.84 o
   2   2  10      264.19      348.85     44.31 o
   3   2  10      772.69      744.36     68.77 o
   4   2  10      141.99       79.51     37.63 o
   5   2  10        3.49       19.58     29.51 o
   6   2  10      121.77      124.28     32.64 o
   7   2  10      110.95       72.14     34.06 o
   8   2  10      612.26      563.33     58.22 o
   9   2  10       31.73      100.82     75.96 o
  10   2  10        0.04       47.03     83.63 o
  11   2  10        1.79      200.09    126.10 o
 -18   3  10      120.56      356.30     64.25 o
 -17   3  10      327.91      907.52    106.32 o
 -16   3  10      431.47      927.92    154.79 o
 -15   3  10      101.89      192.94     67.95 o
 -14   3  10       54.83      110.46     54.12 o
 -13   3  10      787.01     1015.17     75.97 o
 -12   3  10      786.79      675.62    196.66 o
 -11   3  10     1614.60     1333.01    287.86 o
 -10   3  10      458.36      307.33    131.22 o
  -9   3  10      278.10      283.70     54.24 o
  -8   3  10     2291.27     2521.32    338.72 o
  -7   3  10     1938.43     1868.99    199.73 o
  -6   3  10     2443.16     2337.77    215.26 o
  -5   3  10      946.30     1124.84     88.48 o
  -4   3  10     2412.12     2737.84    220.84 o
  -3   3  10     2632.58     3087.96    226.60 o
  -2   3  10      944.24     1078.56     80.06 o
  -1   3  10     2498.44     2961.72    233.79 o
   0   3  10       13.09        4.36     22.30 o
   1   3  10      170.71      187.02     24.50 o
   2   3  10     2321.86     2578.02    298.99 o
   3   3  10     1106.28     1266.83    169.29 o
   4   3  10       24.19        3.90     33.04 o
   5   3  10      100.03      119.00     37.46 o
   6   3  10       97.63      128.24     41.19 o
   7   3  10      405.05      358.85     49.40 o
   8   3  10      192.44      130.20     38.09 o
   9   3  10        0.30       44.69     46.07 o
  10   3  10        2.10       50.27     86.03 o
 -18   4  10        5.20       29.22     66.72 o
 -17   4  10      155.48      443.61    126.34 o
 -16   4  10       19.91       74.57     54.66 o
 -15   4  10       41.43       98.01     53.68 o
 -14   4  10       13.25       32.86     49.95 o
 -13   4  10      109.16      135.68     50.05 o
 -12   4  10       98.47      154.22     49.03 o
 -11   4  10      231.58      220.90     53.12 o
 -10   4  10      281.78      317.97     54.59 o
  -9   4  10       16.46        0.00     11.14 o
  -8   4  10        0.06        0.00     20.51 o
  -7   4  10       10.77        0.00     21.80 o
  -6   4  10        3.41        0.00     21.36 o
  -5   4  10      137.04      127.31     22.41 o
  -4   4  10       79.13       85.39     23.57 o
  -3   4  10      262.02      323.86     31.56 o
  -2   4  10      528.10      658.09     61.64 o
  -1   4  10       63.43       74.36     24.14 o
   0   4  10      123.22      155.30     25.76 o
   1   4  10        5.55        9.68     30.06 o
   2   4  10       12.50       26.46     33.18 o
   3   4  10      308.07      395.31     78.89 o
   4   4  10       12.86       35.92     36.09 o
   5   4  10       19.61        0.12     39.88 o
   6   4  10      194.94      177.68     45.59 o
   7   4  10      103.52       34.31     42.08 o
   8   4  10       44.53       16.61     45.74 o
   9   4  10       18.34        5.50     47.12 o
  10   4  10        4.94       52.55     65.03 o
 -17   5  10       12.91      181.42     96.90 o
 -16   5  10        5.73        0.00     71.39 o
 -15   5  10        0.39        0.00     66.58 o
 -14   5  10        1.47        0.00     59.23 o
 -13   5  10        0.97       16.52     57.75 o
 -12   5  10        4.36        0.00     53.53 o
 -11   5  10        9.08        6.52     52.77 o
 -10   5  10        2.85        0.00     19.88 o
  -9   5  10       43.49       38.50     32.01 o
  -8   5  10       84.16      126.78     24.91 o
  -7   5  10        0.33        0.00     20.46 o
  -6   5  10       47.86       17.67     22.12 o
  -5   5  10        7.21        1.56     22.80 o
  -4   5  10      120.75      110.86     25.88 o
  -3   5  10       32.70        9.74     24.52 o
  -2   5  10        4.33        0.00     24.61 o
  -1   5  10      240.54      311.65     37.22 o
   0   5  10       59.53       84.05     32.53 o
   1   5  10        9.18        0.00     33.88 o
   2   5  10       21.18       39.88     36.49 o
   3   5  10       96.00       56.23     38.19 o
   4   5  10       48.70       45.69     40.10 o
   5   5  10       55.00        0.00     38.23 o
   6   5  10        1.18        0.00     43.33 o
   7   5  10       56.69       33.48     45.34 o
   8   5  10        0.16       14.63     46.78 o
   9   5  10        9.46        0.00     54.19 o
 -15   6  10        9.51       28.51     58.84 o
 -14   6  10       48.51       41.88     58.40 o
 -13   6  10      109.99      152.88     57.12 o
 -12   6  10        0.08        0.00     50.82 o
 -11   6  10      164.82      241.29     53.72 o
 -10   6  10       43.36       47.17     49.19 o
  -9   6  10      125.20      169.67     57.63 o
  -8   6  10      184.33      161.90     42.96 o
  -7   6  10        4.61        0.00     24.52 o
  -6   6  10      409.04      504.17     71.08 o
  -5   6  10      351.08      441.80     60.64 o
  -4   6  10      102.15      115.16     27.09 o
  -3   6  10        2.43        0.00     26.54 o
  -2   6  10        4.27        0.00     27.15 o
  -1   6  10       94.81       85.57     37.24 o
   0   6  10      263.65      308.66     74.32 o
   1   6  10      157.24      128.38     43.21 o
   2   6  10        6.50       43.94     38.06 o
   3   6  10       17.10       39.36     41.28 o
   4   6  10      134.11      147.25     43.73 o
   5   6  10       18.01       47.67     43.68 o
   6   6  10       23.47       23.28     45.44 o
   7   6  10        5.72        3.50     49.97 o
 -13   7  10        1.00        8.03     62.25 o
 -12   7  10        9.62        0.00     55.72 o
 -11   7  10        0.11        0.00     55.79 o
 -10   7  10       15.56        6.27     55.37 o
  -9   7  10       27.38        5.53     51.73 o
  -8   7  10        0.03        0.00     61.19 o
  -7   7  10       72.27       88.80     41.33 o
  -6   7  10       92.69       83.98     28.54 o
  -5   7  10       32.54        0.73     27.17 o
  -4   7  10       14.68        3.26     29.15 o
  -3   7  10       17.28        0.00     28.95 o
  -2   7  10        6.87        0.00     33.62 o
  -1   7  10        2.40        0.00     34.98 o
   0   7  10        0.10        0.00     38.79 o
   1   7  10       23.28       30.02     43.33 o
   2   7  10       12.71        5.93     41.73 o
   3   7  10       16.66        0.00     40.91 o
   4   7  10        0.59        0.00     45.87 o
   5   7  10       31.60        0.00     47.60 o
 -11   8  10        0.85        8.85     67.37 o
 -10   8  10       18.63       26.97     59.83 o
  -9   8  10        0.96        0.00     59.99 o
  -8   8  10        2.46        0.00     66.81 o
  -7   8  10        1.95        0.00     68.56 o
  -6   8  10       12.04        0.00     41.67 o
  -5   8  10       16.56        0.00     35.72 o
  -4   8  10        0.39        0.00     32.68 o
  -3   8  10       18.34        0.00     37.48 o
  -2   8  10       16.02        0.00     37.71 o
  -1   8  10        6.52        0.00     40.01 o
   0   8  10        9.44        0.00     41.19 o
   1   8  10        0.08        0.00     44.38 o
   2   8  10        0.52        0.00     43.60 o
   3   8  10       24.50       33.24     69.95 o
  -6   9  10        2.53        0.00     86.77 o
  -5   9  10        0.91        0.00     82.70 o
  -4   9  10        0.43        0.00     67.42 o
  -3   9  10        5.30        0.00     43.31 o
  -2   9  10        3.15        0.00     44.22 o
 -18   1  11       67.16      138.60    106.30 o
 -17   1  11      150.48      327.49     76.87 o
 -16   1  11      138.04      256.06     63.71 o
 -15   1  11        9.30       31.32     32.28 o
 -14   1  11       69.25       47.23     27.38 o
 -13   1  11      168.62      168.22     26.02 o
 -12   1  11      518.68      558.38     62.16 o
 -11   1  11      381.32      438.05     48.08 o
 -10   1  11      150.26      163.03     23.56 o
  -9   1  11      396.68      344.11     37.03 o
  -8   1  11      790.97      722.44     40.79 o
  -7   1  11      737.02      780.58     39.00 o
  -6   1  11        6.05        8.83     17.03 o
  -5   1  11       50.50       50.78     20.72 o
  -4   1  11      479.37      484.03     27.99 o
  -3   1  11     2626.18     2784.31    118.89 o
  -2   1  11       89.23      112.41     19.55 o
  -1   1  11      226.97      248.45     20.16 o
   0   1  11      352.26      502.69     24.67 o
   1   1  11        7.27       32.67     20.51 o
   2   1  11      183.50      205.45     22.66 o
   3   1  11      465.66      463.71     51.79 o
   4   1  11        6.44       20.39     24.34 o
   5   1  11      354.41      396.70     36.91 o
   6   1  11      193.20      207.24     42.20 o
   7   1  11       40.30       93.18     52.90 o
   8   1  11       98.21       50.02     70.01 o
   9   1  11        8.30      103.63     83.11 o
  10   1  11        0.90       44.07    118.80 o
 -19   2  11       10.75      107.34    110.47 o
 -18   2  11        1.54      144.18     63.39 o
 -17   2  11       40.82      182.28     56.88 o
 -16   2  11       16.85      111.41     51.71 o
 -15   2  11      549.16      938.24     92.42 o
 -14   2  11       72.28        8.16     26.88 o
 -13   2  11      217.78      173.63     51.59 o
 -12   2  11      189.43      164.09     41.70 o
 -11   2  11      727.44      679.23    112.53 o
 -10   2  11      565.97      522.69     83.67 o
  -9   2  11       34.25        0.00     20.48 o
  -8   2  11      212.41      216.43     33.67 o
  -7   2  11     1903.95     1822.65    175.30 o
  -6   2  11      718.13      691.61     51.40 o
  -5   2  11      258.33      308.62     25.05 o
  -4   2  11      369.69      518.74     27.14 o
  -3   2  11     1332.84     1413.97     87.69 o
  -2   2  11     2196.93     2376.86    147.53 o
  -1   2  11      860.46     1060.39     58.77 o
   0   2  11        2.36       10.50     22.60 o
   1   2  11        8.80       40.78     22.08 o
   2   2  11      349.27      430.13     30.61 o
   3   2  11      688.05      699.30     58.58 o
   4   2  11      226.75      170.41     31.09 o
   5   2  11        3.60        0.00     29.57 o
   6   2  11       66.12       83.60     34.39 o
   7   2  11      115.51      118.15     44.26 o
   8   2  11      100.96      153.96     60.53 o
   9   2  11       91.02      164.37    156.32 o
  10   2  11       22.89       67.50     83.09 o
 -18   3  11        0.71       54.09     61.31 o
 -17   3  11        8.07       62.26     58.12 o
 -16   3  11       70.81      208.33     56.34 o
 -15   3  11      127.29      248.23     53.66 o
 -14   3  11       46.32       10.06     45.12 o
 -13   3  11       30.15       62.53     47.09 o
 -12   3  11       45.26       15.52     28.85 o
 -11   3  11       46.52        4.31     18.25 o
 -10   3  11        3.07        0.00     20.47 o
  -9   3  11      367.51      351.80     60.24 o
  -8   3  11       22.38        0.00     21.52 o
  -7   3  11       37.94       33.87     21.20 o
  -6   3  11      138.74      105.14     23.65 o
  -5   3  11      169.51      159.07     23.94 o
  -4   3  11      162.72      143.56     23.89 o
  -3   3  11       34.98        5.03     23.27 o
  -2   3  11        2.85        0.00     22.00 o
  -1   3  11      445.08      567.31     51.11 o
   0   3  11       65.33      115.11     25.26 o
   1   3  11      841.37      937.29     75.02 o
   2   3  11        0.46       21.05     30.04 o
   3   3  11       12.84       31.77     36.61 o
   4   3  11       24.56       15.53     35.44 o
   5   3  11      267.64      213.86     44.27 o
   6   3  11       67.77       45.89     40.45 o
   7   3  11       29.15       26.34     43.93 o
   8   3  11      117.31       53.19     52.94 o
   9   3  11       40.76        0.00     58.13 o
 -17   4  11       16.29      105.52     71.15 o
 -16   4  11      114.61      341.93     69.61 o
 -15   4  11      297.33      562.12    100.48 o
 -14   4  11       64.27       95.98     51.25 o
 -13   4  11        1.32        0.00     49.34 o
 -12   4  11      426.60      553.78     53.38 o
 -11   4  11      380.46      501.82    107.12 o
 -10   4  11     1108.25      999.20    232.58 o
  -9   4  11      169.89      177.97     32.52 o
  -8   4  11       27.39       11.55     23.59 o
  -7   4  11       17.02       15.67     23.14 o
  -6   4  11      413.16      539.98     65.22 o
  -5   4  11      342.24      413.95     42.73 o
  -4   4  11       24.00        0.00     23.63 o
  -3   4  11       11.73        0.00     23.16 o
  -2   4  11       67.32       97.05     25.93 o
  -1   4  11      109.39      130.52     26.63 o
   0   4  11      420.29      571.79     72.28 o
   1   4  11        5.04       10.95     33.41 o
   2   4  11      274.01      298.01     58.47 o
   3   4  11      126.97      111.08     38.93 o
   4   4  11        1.03        2.95     40.30 o
   5   4  11        0.10        0.00     40.97 o
   6   4  11        7.13       10.21     43.09 o
   7   4  11        7.12        2.04     45.34 o
   8   4  11        0.36        0.00     48.17 o
   9   4  11        9.92        0.00     59.28 o
 -16   5  11        7.07        7.10     59.30 o
 -15   5  11       12.79       17.44     61.84 o
 -14   5  11       99.31      118.56     58.59 o
 -13   5  11       14.84        0.00     51.03 o
 -12   5  11        4.71        0.00     51.69 o
 -11   5  11       69.81      118.81     50.98 o
 -10   5  11       39.61       11.44     31.02 o
  -9   5  11      781.54      852.26    126.44 o
  -8   5  11        2.52       13.04     23.78 o
  -7   5  11      187.58      188.26     28.77 o
  -6   5  11       71.82       62.81     25.60 o
  -5   5  11     1096.16     1187.28    135.65 o
  -4   5  11       48.68       26.23     25.32 o
  -3   5  11      387.99      399.11     35.41 o
  -2   5  11      519.43      634.41     54.59 o
  -1   5  11     1240.55     1503.92    208.98 o
   0   5  11       24.06        3.12     37.71 o
   1   5  11      803.77      786.05    150.94 o
   2   5  11       41.71        1.77     38.77 o
   3   5  11       71.43       97.41     42.52 o
   4   5  11       43.34       11.09     40.51 o
   5   5  11      150.55      191.11     46.55 o
   6   5  11      109.64       66.92     47.25 o
   7   5  11        4.52        0.00     49.02 o
   8   5  11        1.11        0.00     53.70 o
 -15   6  11        5.27        0.00     69.17 o
 -14   6  11       20.12       52.17     70.33 o
 -13   6  11        8.50        0.00     62.04 o
 -12   6  11      211.63      300.26     59.50 o
 -11   6  11        0.19        4.01     53.94 o
 -10   6  11        2.65        3.23     54.74 o
  -9   6  11      143.19      203.27     42.48 o
  -8   6  11      279.95      283.64     49.78 o
  -7   6  11        1.08        0.00     25.24 o
  -6   6  11        7.55        0.00     27.53 o
  -5   6  11       43.44       29.77     28.78 o
  -4   6  11       16.51        0.00     27.28 o
  -3   6  11        2.20        0.00     27.75 o
  -2   6  11      535.32      591.42     92.11 o
  -1   6  11        3.94        0.00     36.95 o
   0   6  11      118.96      180.62     56.03 o
   1   6  11        4.57        0.00     40.00 o
   2   6  11        1.43       19.32     42.20 o
   3   6  11       11.70        0.00     43.44 o
   4   6  11       11.66       11.42     43.57 o
   5   6  11       16.56        0.00     46.18 o
   6   6  11        0.80        0.00     48.92 o
 -13   7  11       24.07        0.00     87.81 o
 -12   7  11       29.41       92.20     71.28 o
 -11   7  11        1.32        0.00     67.68 o
 -10   7  11        2.63        0.00     55.68 o
  -9   7  11       24.99       20.84     59.40 o
  -8   7  11      121.06      197.49     41.16 o
  -7   7  11       89.87       96.23     40.17 o
  -6   7  11       31.12        8.38     29.15 o
  -5   7  11       19.88        0.00     29.41 o
  -4   7  11        3.12        0.00     31.75 o
  -3   7  11       29.46        0.28     34.68 o
  -2   7  11        4.33        0.00     36.37 o
  -1   7  11       54.76       19.89     40.95 o
   0   7  11       47.29       43.93     41.98 o
   1   7  11       10.53        2.26     44.25 o
   2   7  11       34.21       29.94     43.55 o
   3   7  11        1.88        6.78     45.85 o
   4   7  11        0.89        0.00     46.40 o
 -10   8  11        0.17       30.06     87.37 o
  -9   8  11       13.91       20.80     66.24 o
  -8   8  11       16.49        7.13     64.71 o
  -7   8  11        7.57        0.00     51.92 o
  -6   8  11        7.51        0.00     41.78 o
  -5   8  11       12.73        0.00     33.23 o
  -4   8  11        0.23        0.00     37.87 o
  -3   8  11       20.05       22.22     39.31 o
  -2   8  11       15.13        0.00     42.43 o
  -1   8  11       28.07       33.51     43.07 o
   0   8  11        1.71        0.52     44.12 o
   1   8  11       13.00        9.18     52.20 o
   2   8  11        0.64       21.24     75.56 o
 -17   0  12       28.98      167.78    102.13 o
 -16   0  12       80.19      153.31     48.32 o
 -15   0  12       25.55       37.06     41.95 o
 -14   0  12     2857.31     2305.24    220.90 o
 -13   0  12     1330.11     1132.24    116.30 o
 -12   0  12      358.71      269.84     41.18 o
 -11   0  12      200.89      263.63     37.10 o
 -10   0  12      442.07      477.03     52.96 o
  -9   0  12       10.56       21.68     27.21 o
  -8   0  12        8.11        0.00     27.81 o
  -7   0  12      539.53      644.38     51.67 o
  -6   0  12     1210.80     1294.09    113.56 o
  -5   0  12      355.27      411.42     36.51 o
  -4   0  12     1256.21     1524.02    138.76 o
  -3   0  12       29.79       28.35     30.33 o
  -2   0  12       17.57       14.40     29.92 o
  -1   0  12      225.02      287.82     34.35 o
   0   0  12      151.31      152.21     34.58 o
   1   0  12     1256.51     1271.01     54.45 o
   2   0  12      253.75      151.87     67.83 o
   3   0  12       10.58       48.91     34.87 o
   4   0  12       72.90       54.53     38.95 o
   5   0  12      301.09      275.88     49.69 o
   6   0  12      139.28      182.38     90.67 o
   7   0  12       72.05       99.00    102.13 o
   8   0  12        6.06      105.26    116.72 o
   9   0  12      135.52      281.38    130.27 o
 -18   1  12       18.59      358.50    138.60 o
 -17   1  12       34.99      145.19     56.86 o
 -16   1  12      175.81      303.64     49.76 o
 -15   1  12      568.27      653.27     79.52 o
 -14   1  12      505.40      491.59     67.02 o
 -13   1  12      185.91      210.68     35.49 o
 -12   1  12       12.84        4.05     22.76 o
 -11   1  12       51.51       51.42     23.83 o
 -10   1  12     1143.18     1003.38     79.82 o
  -9   1  12     1656.13     1558.95    111.61 o
  -8   1  12      570.40      525.70     28.14 o
  -7   1  12      170.63      201.52     24.24 o
  -6   1  12       52.62       72.23     22.95 o
  -5   1  12     3489.02     3760.48    193.24 o
  -4   1  12     3444.96     3819.99    171.30 o
  -3   1  12        8.98       13.39     22.72 o
  -2   1  12        0.66       37.82     22.49 o
  -1   1  12      118.47      122.07     24.99 o
   0   1  12      176.17      177.75     24.94 o
   1   1  12     5380.75     5736.82    237.86 o
   2   1  12        3.28       94.09     28.16 o
   3   1  12        0.08       30.44     25.24 o
   4   1  12      141.21      181.15     30.82 o
   5   1  12      161.66      133.81     35.88 o
   6   1  12      453.45      445.46     53.10 o
   7   1  12        5.27       47.34     93.79 o
   8   1  12       31.37      136.80     82.38 o
   9   1  12      114.19      152.20     79.68 o
 -19   2  12       50.24      148.85    259.49 o
 -18   2  12      122.58      434.01     63.12 o
 -17   2  12      480.57     1055.71    118.50 o
 -16   2  12       18.63      116.49     52.06 o
 -15   2  12       19.87       69.39     48.80 o
 -14   2  12      183.09      171.68     52.99 o
 -13   2  12      118.05      138.40     32.92 o
 -12   2  12     5457.72     4897.37    822.38 o
 -11   2  12      835.20      767.32    112.63 o
 -10   2  12       36.93       26.28     23.38 o
  -9   2  12      317.76      319.11     40.93 o
  -8   2  12     1576.53     1459.92    148.62 o
  -7   2  12     1636.75     1510.85    130.20 o
  -6   2  12      318.35      346.92     26.01 o
  -5   2  12      623.82      708.52     49.18 o
  -4   2  12      117.54      135.89     25.09 o
  -3   2  12     1510.60     1504.96     92.64 o
  -2   2  12      664.63      759.01     50.10 o
  -1   2  12     3259.71     3603.12    223.17 o
   0   2  12      300.00      335.59     28.60 o
   1   2  12      552.55      717.76     60.44 o
   2   2  12      117.91      155.27     30.50 o
   3   2  12      148.17      167.98     38.97 o
   4   2  12      157.60      155.58     40.07 o
   5   2  12        5.09        0.00     38.01 o
   6   2  12        1.22        0.00     41.68 o
   7   2  12      105.58       83.37     56.66 o
   8   2  12      185.41      116.33     82.29 o
   9   2  12        1.98        3.13    124.01 o
 -18   3  12      120.52      372.17     66.98 o
 -17   3  12       32.41      172.43     61.84 o
 -16   3  12       12.42       60.81     54.04 o
 -15   3  12       44.54       52.66     48.36 o
 -14   3  12       34.42       33.40     49.15 o
 -13   3  12      380.66      484.83    104.26 o
 -12   3  12      307.92      211.37     89.14 o
 -11   3  12      360.97      315.35     85.50 o
 -10   3  12      137.30      116.71     45.53 o
  -9   3  12        7.42        0.00     23.84 o
  -8   3  12       92.41       84.26     24.21 o
  -7   3  12       95.07       70.73     24.83 o
  -6   3  12        8.80        0.00     24.18 o
  -5   3  12       42.03       13.02     24.09 o
  -4   3  12      482.56      532.41     44.05 o
  -3   3  12      392.48      556.79     47.81 o
  -2   3  12       43.57       42.02     25.86 o
  -1   3  12       16.99       38.22     26.37 o
   0   3  12      394.73      604.91     64.47 o
   1   3  12      158.15      238.16     32.85 o
   2   3  12       12.12        1.80     36.06 o
   3   3  12      227.39      260.13     43.68 o
   4   3  12       63.61       62.35     40.98 o
   5   3  12       33.41        1.66     41.08 o
   6   3  12       26.61       25.59     43.82 o
   7   3  12        9.39        9.14     47.14 o
   8   3  12       87.46      112.24     63.05 o
 -17   4  12      102.20      255.13     83.01 o
 -16   4  12        8.35       93.98     60.92 o
 -15   4  12       30.58       78.76     55.72 o
 -14   4  12        3.09       13.52     52.33 o
 -13   4  12       40.05       36.63     48.27 o
 -12   4  12      408.50      509.50    124.15 o
 -11   4  12        3.98        0.00     20.05 o
 -10   4  12      304.74      290.15     62.83 o
  -9   4  12        2.70        0.00     23.37 o
  -8   4  12      271.29      372.57     58.77 o
  -7   4  12      591.08      722.43     81.92 o
  -6   4  12      741.16      780.82     81.18 o
  -5   4  12      320.23      366.07     30.33 o
  -4   4  12       26.34        0.00     26.92 o
  -3   4  12       39.98       62.44     26.36 o
  -2   4  12      442.75      725.09     72.64 o
  -1   4  12      751.00      868.13     88.88 o
   0   4  12      124.69      126.65     31.91 o
   1   4  12       71.25      101.74     39.02 o
   2   4  12       25.62       22.37     37.89 o
   3   4  12       46.44       79.95     40.52 o
   4   4  12       77.86       31.36     42.56 o
   5   4  12        1.46        0.23     43.46 o
   6   4  12        6.15        0.00     44.06 o
   7   4  12       15.35        9.21     48.17 o
   8   4  12       45.41       36.65     56.09 o
 -16   5  12       69.22      113.65     71.92 o
 -15   5  12        7.58       70.77     68.44 o
 -14   5  12       84.66       94.25     57.93 o
 -13   5  12       45.49       45.99     59.08 o
 -12   5  12       48.49       81.64     58.57 o
 -11   5  12        4.18        0.00     34.26 o
 -10   5  12      490.54      643.72    101.74 o
  -9   5  12       89.11       34.49     26.01 o
  -8   5  12        8.96        0.00     24.82 o
  -7   5  12        4.22        0.00     27.72 o
  -6   5  12        7.01        0.00     26.95 o
  -5   5  12     1155.00     1271.73    146.87 o
  -4   5  12        4.00        0.00     27.25 o
  -3   5  12       24.61        0.00     28.13 o
  -2   5  12        4.85        0.00     29.88 o
  -1   5  12      101.87      114.72     36.58 o
   0   5  12       99.82       94.49     39.33 o
   1   5  12      122.14      115.96     41.56 o
   2   5  12       23.17        0.00     39.75 o
   3   5  12       47.97        9.70     42.45 o
   4   5  12        0.67        0.00     42.07 o
   5   5  12        0.78        0.00     45.13 o
   6   5  12      181.29      139.24     51.91 o
   7   5  12        2.67        0.00     51.45 o
 -15   6  12       34.38        0.00     84.40 o
 -14   6  12        5.87       17.11     62.40 o
 -13   6  12        8.49        0.00     60.31 o
 -12   6  12        4.98        0.00     58.78 o
 -11   6  12       22.29       32.15     56.30 o
 -10   6  12       40.26       57.09     45.26 o
  -9   6  12        9.66        0.00     38.53 o
  -8   6  12        7.32        0.00     28.09 o
  -7   6  12      190.60      153.45     32.58 o
  -6   6  12        1.51        0.00     27.48 o
  -5   6  12       50.20        0.00     28.47 o
  -4   6  12      217.25      221.94     38.94 o
  -3   6  12        0.52        0.00     31.33 o
  -2   6  12        9.25        0.00     37.62 o
  -1   6  12        2.74       13.92     39.48 o
   0   6  12        9.01        2.61     40.62 o
   1   6  12       92.05       51.49     43.67 o
   2   6  12        7.96        0.00     42.91 o
   3   6  12        4.10        0.00     43.35 o
   4   6  12        3.36        0.00     46.50 o
   5   6  12        5.70        0.00     49.21 o
 -13   7  12       34.87       51.18    122.30 o
 -12   7  12        0.11        0.00     64.72 o
 -11   7  12        3.13        0.00     60.66 o
 -10   7  12        8.61        0.00     61.55 o
  -9   7  12        0.25        0.00     60.71 o
  -8   7  12      134.15      178.53     44.23 o
  -7   7  12      227.66      232.02     60.46 o
  -6   7  12       46.75       21.49     32.50 o
  -5   7  12        8.31        0.00     32.02 o
  -4   7  12       27.11        0.00     33.69 o
  -3   7  12        8.22        0.00     37.59 o
  -2   7  12       14.76        5.10     40.90 o
  -1   7  12        3.90        8.21     42.41 o
   0   7  12       54.77       61.24     45.89 o
   1   7  12       13.53        0.00     44.07 o
   2   7  12        0.03        0.00     49.83 o
   3   7  12        3.90       23.38     70.51 o
  -9   8  12       11.42        0.00     79.45 o
  -8   8  12        9.74        0.00     68.10 o
  -7   8  12        6.52        0.00     44.37 o
  -6   8  12       25.89        0.00     38.99 o
  -5   8  12       34.54        0.00     37.25 o
  -4   8  12        0.89        0.00     37.82 o
  -3   8  12        9.84        0.00     42.78 o
  -2   8  12        0.11        0.00     41.73 o
  -1   8  12        7.13        0.00     46.67 o
   0   8  12        2.49        0.00     76.83 o
 -18   1  13        0.21      175.29     74.99 o
 -17   1  13        0.85       61.76     60.76 o
 -16   1  13       44.08       54.45     40.57 o
 -15   1  13      224.85      285.50     46.03 o
 -14   1  13        7.73       45.18     28.98 o
 -13   1  13       14.79        9.83     25.28 o
 -12   1  13       83.65      106.66     26.39 o
 -11   1  13      243.38      208.15     27.06 o
 -10   1  13      910.10      805.11     61.39 o
  -9   1  13       43.54       32.78     24.71 o
  -8   1  13        0.27        0.00     24.01 o
  -7   1  13      158.04      147.50     25.38 o
  -6   1  13      535.97      599.05     36.31 o
  -5   1  13      311.62      300.40     27.55 o
  -4   1  13      689.27      687.60     31.70 o
  -3   1  13      187.02      229.09     26.90 o
  -2   1  13     1611.82     1771.33     89.12 o
  -1   1  13       11.70       26.98     26.23 o
   0   1  13      227.30      171.83     31.60 o
   1   1  13       67.36       59.17     27.16 o
   2   1  13       58.61       97.84     27.45 o
   3   1  13      251.04      252.26     34.30 o
   4   1  13      299.62      280.55     44.35 o
   5   1  13       70.34       52.38     51.36 o
   6   1  13       56.36      103.35     73.59 o
   7   1  13        4.97        0.00    124.01 o
   8   1  13       67.24        0.00    126.10 o
 -18   2  13       38.92      344.17     77.72 o
 -17   2  13      119.69      292.85     55.43 o
 -16   2  13      300.20      512.60     57.30 o
 -15   2  13        1.78        9.19     33.10 o
 -14   2  13      183.96      189.62     45.90 o
 -13   2  13      412.92      357.76     65.95 o
 -12   2  13     1881.13     1527.93    272.74 o
 -11   2  13      706.71      716.96    105.06 o
 -10   2  13        5.82        5.61     25.15 o
  -9   2  13      202.54      230.37     28.00 o
  -8   2  13      445.94      479.29     50.11 o
  -7   2  13      482.53      521.60     43.67 o
  -6   2  13       31.18        0.00     24.53 o
  -5   2  13      113.65       92.59     25.59 o
  -4   2  13      478.61      522.92     36.49 o
  -3   2  13      118.25      169.50     27.74 o
  -2   2  13      958.89     1137.92     73.51 o
  -1   2  13       13.33       39.86     27.88 o
   0   2  13      183.67      277.53     30.63 o
   1   2  13       66.37       88.68     29.04 o
   2   2  13      386.97      396.09     36.13 o
   3   2  13        4.09       24.84     41.31 o
   4   2  13       73.77       83.01     41.51 o
   5   2  13        1.63       28.86     43.69 o
   6   2  13      134.37       93.51     55.51 o
   7   2  13        0.19        0.00     80.91 o
   8   2  13        7.45        0.00    144.86 o
 -18   3  13       44.04      227.31     66.90 o
 -17   3  13        0.02       83.41     59.91 o
 -16   3  13       45.67      132.63     57.69 o
 -15   3  13        0.35       14.22     51.12 o
 -14   3  13       19.28       48.90     39.05 o
 -13   3  13       85.69       29.03     32.16 o
 -12   3  13       41.68       55.68     26.18 o
 -11   3  13        2.35        0.00     24.29 o
 -10   3  13       10.06        0.00     24.06 o
  -9   3  13       83.50       54.16     24.74 o
  -8   3  13       27.63        0.00     25.56 o
  -7   3  13        1.32        0.00     24.83 o
  -6   3  13       87.40       79.85     25.91 o
  -5   3  13       93.64       78.21     26.96 o
  -4   3  13      200.89      242.97     29.29 o
  -3   3  13       24.10       38.58     26.51 o
  -2   3  13       40.51       41.62     28.48 o
  -1   3  13        6.33        0.00     28.17 o
   0   3  13      236.26      283.07     41.16 o
   1   3  13      144.39      116.14     36.01 o
   2   3  13      250.10      213.91     51.61 o
   3   3  13       91.94       62.57     43.81 o
   4   3  13       63.50       60.50     43.24 o
   5   3  13        4.66        0.00     42.63 o
   6   3  13       26.30        0.00     45.50 o
   7   3  13        0.37        0.00     54.62 o
 -17   4  13        0.57       70.41     67.25 o
 -16   4  13       17.81        1.63     57.47 o
 -15   4  13       42.74        2.90     58.77 o
 -14   4  13       31.77        4.55     53.87 o
 -13   4  13      284.39      523.77     58.63 o
 -12   4  13       78.92       78.62     31.91 o
 -11   4  13      197.08      151.77     48.08 o
 -10   4  13      726.90      740.05    133.84 o
  -9   4  13      430.21      393.38     79.41 o
  -8   4  13       11.81        2.78     25.75 o
  -7   4  13        1.46        0.00     26.31 o
  -6   4  13        0.47        0.00     27.28 o
  -5   4  13      369.78      405.51     53.79 o
  -4   4  13       18.73        6.45     29.16 o
  -3   4  13     1679.34     1863.47    175.76 o
  -2   4  13       54.41       92.53     29.90 o
  -1   4  13      713.73      836.88     89.47 o
   0   4  13        9.67       23.46     37.43 o
   1   4  13       59.88       30.78     39.22 o
   2   4  13      242.50      206.49     51.36 o
   3   4  13        0.05        0.00     42.74 o
   4   4  13       27.95       24.93     44.50 o
   5   4  13      101.76       40.19     47.99 o
   6   4  13       13.01        2.65     48.89 o
   7   4  13       22.70       37.47     54.81 o
 -16   5  13        0.17       49.51     71.61 o
 -15   5  13        9.69       89.01     64.20 o
 -14   5  13      467.71      726.35     71.97 o
 -13   5  13        5.79        0.00     66.37 o
 -12   5  13       47.81       84.60     55.90 o
 -11   5  13        4.22        0.00     34.98 o
 -10   5  13       72.27      109.20     38.78 o
  -9   5  13       97.39       72.90     29.13 o
  -8   5  13      173.02      126.37     37.57 o
  -7   5  13        0.26        0.00     27.62 o
  -6   5  13      355.81      499.55     65.12 o
  -5   5  13        2.34        0.00     28.07 o
  -4   5  13       18.33       17.78     29.73 o
  -3   5  13      127.74      103.27     31.78 o
  -2   5  13        0.31        0.00     33.21 o
  -1   5  13      134.38      132.66     45.04 o
   0   5  13        8.37        0.00     39.67 o
   1   5  13      108.06       58.24     43.57 o
   2   5  13        0.61       12.25     42.80 o
   3   5  13       10.10       12.25     46.38 o
   4   5  13        8.98        0.00     46.65 o
   5   5  13       18.83        0.00     48.79 o
   6   5  13       19.73        0.00     52.27 o
 -14   6  13       37.76       83.22     71.46 o
 -13   6  13       40.68       92.02     70.23 o
 -12   6  13       48.79        6.06     67.28 o
 -11   6  13       37.68       72.75     65.46 o
 -10   6  13       13.94        0.00     36.82 o
  -9   6  13       73.03       49.33     29.71 o
  -8   6  13       17.59        0.00     28.88 o
  -7   6  13       17.02        0.00     30.32 o
  -6   6  13       10.19        0.00     30.24 o
  -5   6  13       23.23        0.00     30.49 o
  -4   6  13       10.28        0.16     32.63 o
  -3   6  13       27.55        0.00     35.91 o
  -2   6  13        1.21        0.00     40.23 o
  -1   6  13      148.05      111.63     44.25 o
   0   6  13        2.56        0.00     43.60 o
   1   6  13       28.68        9.81     44.20 o
   2   6  13        1.02        0.00     46.29 o
   3   6  13        2.32        0.00     46.14 o
   4   6  13        0.23        0.00     68.02 o
 -12   7  13        2.86        0.00     70.91 o
 -11   7  13       27.80        0.00     72.98 o
 -10   7  13       29.27        1.35     72.72 o
  -9   7  13       11.49        0.00     42.17 o
  -8   7  13        6.23        0.00     42.22 o
  -7   7  13       11.90        0.00     32.07 o
  -6   7  13       30.17        0.00     31.69 o
  -5   7  13        0.15        0.00     33.22 o
  -4   7  13        1.74        5.53     37.69 o
  -3   7  13        3.09        0.00     39.89 o
  -2   7  13       42.97       55.56     44.84 o
  -1   7  13        5.20       11.09     42.66 o
   0   7  13       52.42        0.00     45.87 o
   1   7  13       16.16        0.00     47.78 o
   2   7  13       21.59       47.62     76.42 o
  -8   8  13       16.99        0.00     63.95 o
  -7   8  13       22.58        0.00     48.52 o
  -6   8  13        0.18        0.00     37.21 o
  -5   8  13        0.08        0.00     40.73 o
  -4   8  13        0.17        0.00     44.74 o
  -3   8  13        1.87        0.00     53.05 o
 -18   0  14       26.84      115.68    104.21 o
 -17   0  14       33.51       97.84     55.18 o
 -16   0  14      486.21      488.69     57.54 o
 -15   0  14       30.07       44.49     45.03 o
 -14   0  14       67.45       51.49     45.05 o
 -13   0  14     3434.88     2582.64    203.01 o
 -12   0  14       16.98        7.41     39.12 o
 -11   0  14     1516.32     1274.74     76.73 o
 -10   0  14     1644.15     1180.62     56.61 o
  -9   0  14     1551.69     1230.00     57.67 o
  -8   0  14      625.72      593.62     49.78 o
  -7   0  14       15.21       34.88     39.77 o
  -6   0  14      185.18      187.11     41.85 o
  -5   0  14     1520.21     1359.44     57.25 o
  -4   0  14     2501.02     2226.75     69.52 o
  -3   0  14      886.02      896.26     54.77 o
  -2   0  14        9.66       30.67     41.41 o
  -1   0  14      716.60      686.22     51.69 o
   0   0  14     3133.86     3168.45     79.15 o
   1   0  14       11.96        5.44     41.14 o
   2   0  14       12.28       34.03     42.39 o
   3   0  14        5.82       97.53     64.06 o
   4   0  14      193.21      105.77     59.94 o
 -18   1  14      182.66      629.32     86.99 o
 -17   1  14        6.87       61.92     50.94 o
 -16   1  14       23.11       79.22     40.08 o
 -15   1  14        4.85       22.42     32.11 o
 -14   1  14      725.52      646.25     83.47 o
 -13   1  14       51.55       51.85     29.93 o
 -12   1  14        1.66        0.00     26.95 o
 -11   1  14        4.56        0.00     27.46 o
 -10   1  14       10.86       12.60     27.89 o
  -9   1  14      194.49      160.63     31.50 o
  -8   1  14      368.03      351.92     29.33 o
  -7   1  14        2.83        0.00     24.53 o
  -6   1  14       32.01       21.51     26.33 o
  -5   1  14        6.10        0.00     26.38 o
  -4   1  14       12.74        6.04     28.47 o
  -3   1  14       67.22       91.97     29.87 o
  -2   1  14      171.67      188.30     30.73 o
  -1   1  14      312.80      298.54     31.32 o
   0   1  14      728.00      750.18     70.06 o
   1   1  14       15.39       36.65     29.27 o
   2   1  14      238.09      220.87     36.58 o
   3   1  14        1.34       27.89     37.31 o
   4   1  14        6.50        0.00     47.26 o
   5   1  14      130.89       62.21     56.01 o
   6   1  14        0.49        0.00    126.10 o
   7   1  14        1.82      107.34    131.31 o
 -18   2  14        5.59      158.15     75.75 o
 -17   2  14       15.37       81.78     66.91 o
 -16   2  14      187.14      321.31     67.99 o
 -15   2  14       57.77       76.07     38.14 o
 -14   2  14       75.63       58.76     29.42 o
 -13   2  14       15.50       13.23     26.59 o
 -12   2  14        4.08        0.00     26.24 o
 -11   2  14      180.19      159.72     28.64 o
 -10   2  14      248.85      227.09     28.86 o
  -9   2  14       24.78        0.00     26.53 o
  -8   2  14        1.17        0.00     25.66 o
  -7   2  14       65.01       57.35     26.72 o
  -6   2  14      126.71      145.08     28.57 o
  -5   2  14      163.53      172.53     29.56 o
  -4   2  14      114.15      125.35     29.16 o
  -3   2  14      134.21      137.21     23.45 o
  -2   2  14       62.70       78.76     28.62 o
  -1   2  14      185.46      253.65     31.39 o
   0   2  14       40.95       40.42     29.73 o
   1   2  14      203.46      208.66     35.72 o
   2   2  14       54.90       72.95     42.09 o
   3   2  14        6.19        7.24     41.38 o
   4   2  14       48.84        0.00     44.50 o
   5   2  14       21.14        0.00     49.93 o
   6   2  14        3.10        0.00     57.00 o
   7   2  14       24.70        0.00     85.57 o
 -18   3  14       38.52      166.58     79.26 o
 -17   3  14       91.68      230.27     63.48 o
 -16   3  14       55.26      113.53     57.56 o
 -15   3  14      110.47      134.97     55.07 o
 -14   3  14       25.10       15.60     34.64 o
 -13   3  14      112.65       61.03     36.37 o
 -12   3  14      412.52      317.92     85.40 o
 -11   3  14       69.52       20.68     27.27 o
 -10   3  14      349.63      327.31     62.19 o
  -9   3  14        0.44        0.00     26.17 o
  -8   3  14      944.98     1072.54    119.56 o
  -7   3  14      196.52      164.76     29.13 o
  -6   3  14      696.80      736.10     82.41 o
  -5   3  14      563.86      608.80     48.97 o
  -4   3  14     1062.39     1271.22    114.09 o
  -3   3  14       37.68       39.80     28.70 o
  -2   3  14      448.08      551.49     50.27 o
  -1   3  14      588.97      824.98     85.01 o
   0   3  14      125.58      144.21     35.82 o
   1   3  14      193.92      204.64     44.35 o
   2   3  14      262.94      316.68     54.57 o
   3   3  14      117.31      113.94     45.51 o
   4   3  14       45.96       29.51     44.82 o
   5   3  14       53.85       61.26     48.61 o
   6   3  14        8.83        0.00     56.66 o
 -17   4  14       22.96      124.67     77.16 o
 -16   4  14       48.25      143.51     64.12 o
 -15   4  14       65.22       93.21     60.72 o
 -14   4  14       65.25      110.58     59.26 o
 -13   4  14       11.52        0.00     34.65 o
 -12   4  14        0.94        0.00     26.23 o
 -11   4  14      379.73      335.30     88.93 o
 -10   4  14       32.85       13.97     27.64 o
  -9   4  14        0.31        0.00     27.46 o
  -8   4  14       63.93       75.70     29.21 o
  -7   4  14       72.12       61.93     29.86 o
  -6   4  14        5.71        0.00     30.48 o
  -5   4  14       14.85        0.00     29.22 o
  -4   4  14       17.66       20.00     29.53 o
  -3   4  14        6.61        0.00     30.32 o
  -2   4  14      137.21      153.45     34.25 o
  -1   4  14      190.36      225.89     38.22 o
   0   4  14       14.56       28.66     40.11 o
   1   4  14       77.32       56.57     43.32 o
   2   4  14       35.65       39.39     44.98 o
   3   4  14        0.28        0.00     44.79 o
   4   4  14       21.61        0.00     46.07 o
   5   4  14        4.58        0.00     49.27 o
 -15   5  14       16.89       23.21     65.24 o
 -14   5  14       49.48      124.29     62.07 o
 -13   5  14        1.79       17.36     59.24 o
 -12   5  14       12.76        0.00     36.42 o
 -11   5  14        7.19        0.00     34.83 o
 -10   5  14       11.39        0.00     29.05 o
  -9   5  14       26.29        0.00     30.37 o
  -8   5  14       37.84       33.00     31.37 o
  -7   5  14        0.21        0.00     28.92 o
  -6   5  14      161.41      126.98     33.06 o
  -5   5  14        9.19        0.00     30.26 o
  -4   5  14        3.43        0.00     31.40 o
  -3   5  14        2.80       19.37     32.95 o
  -2   5  14       20.85        0.00     37.83 o
  -1   5  14       38.27        9.79     41.40 o
   0   5  14        4.00       29.79     43.44 o
   1   5  14       24.06        0.00     41.93 o
   2   5  14        1.24        0.00     44.80 o
   3   5  14        9.36        0.00     47.65 o
   4   5  14        0.39        0.00     50.49 o
 -14   6  14       31.98        3.14     83.23 o
 -13   6  14       61.40       38.20     66.77 o
 -12   6  14       30.94       46.99     64.20 o
 -11   6  14        9.48       17.59     44.68 o
 -10   6  14       16.39        0.00     39.06 o
  -9   6  14      152.66      151.09     67.31 o
  -8   6  14       53.26       33.22     30.38 o
  -7   6  14        0.01        0.00     31.47 o
  -6   6  14       65.78       36.29     33.56 o
  -5   6  14       46.52       36.53     34.46 o
  -4   6  14       19.72        4.51     35.48 o
  -3   6  14        6.08       12.72     41.09 o
  -2   6  14       11.94       21.11     43.81 o
  -1   6  14       41.24       29.93     46.48 o
   0   6  14       49.73       56.35     46.34 o
   1   6  14        7.34        0.00     46.58 o
   2   6  14        7.47        0.00     48.90 o
   3   6  14        1.18       16.79     76.66 o
 -11   7  14        1.51        0.00     72.30 o
 -10   7  14        0.43        0.32     53.81 o
  -9   7  14       80.96       63.26     44.59 o
  -8   7  14       33.37       16.87     33.41 o
  -7   7  14        3.86        0.00     34.36 o
  -6   7  14        0.85        0.00     32.60 o
  -5   7  14        6.48        0.00     36.75 o
  -4   7  14       25.76        0.00     42.98 o
  -3   7  14       34.75        0.00     44.71 o
  -2   7  14       10.85        0.00     44.12 o
  -1   7  14       79.52       33.86     48.28 o
   0   7  14        4.67        0.00     75.26 o
 -18   1  15        2.33       60.52     62.47 o
 -17   1  15       88.95      110.96     44.49 o
 -16   1  15      183.70      165.42     36.92 o
 -15   1  15        0.55       69.52     33.62 o
 -14   1  15       66.89       66.42     32.52 o
 -13   1  15        8.81        0.00     30.83 o
 -12   1  15      233.24      189.68     34.22 o
 -11   1  15      556.11      420.62     40.14 o
 -10   1  15       24.13       30.23     31.81 o
  -9   1  15       60.43       40.66     31.38 o
  -8   1  15       91.35       78.03     31.43 o
  -7   1  15      569.71      533.10     38.58 o
  -6   1  15       12.37       10.50     29.61 o
  -5   1  15       84.54       86.97     31.08 o
  -4   1  15       17.83       19.64     31.15 o
  -3   1  15     1692.20     1656.85     80.82 o
  -2   1  15        5.33       18.30     31.31 o
  -1   1  15      293.87      372.97     36.21 o
   0   1  15      247.25      255.44     34.52 o
   1   1  15        1.38       14.07     33.53 o
   2   1  15      268.77      250.34     40.09 o
   3   1  15       59.52       58.72     48.21 o
   4   1  15        4.47        0.00     58.34 o
   5   1  15       29.32       76.08    105.26 o
 -18   2  15        9.19      138.24     72.23 o
 -17   2  15        7.08       89.67     70.12 o
 -16   2  15        7.29       66.72     41.65 o
 -15   2  15       54.03       68.91     36.20 o
 -14   2  15        7.46       15.41     31.45 o
 -13   2  15       51.11       15.21     30.27 o
 -12   2  15       39.99       24.44     30.61 o
 -11   2  15      168.56      160.16     32.81 o
 -10   2  15      147.20      145.18     29.93 o
  -9   2  15        0.91        1.28     28.08 o
  -8   2  15        4.32        0.00     27.54 o
  -7   2  15        9.83        0.00     28.18 o
  -6   2  15      214.38      236.81     30.70 o
  -5   2  15      610.54      633.88     50.23 o
  -4   2  15       17.78        7.86     31.86 o
  -3   2  15       24.41       21.72     26.04 o
  -2   2  15      500.64      578.74     46.40 o
  -1   2  15        2.59       29.40     31.73 o
   0   2  15        6.02        0.00     32.74 o
   1   2  15      147.17      104.44     36.72 o
   2   2  15       90.13       63.66     43.24 o
   3   2  15      144.67      108.53     46.08 o
   4   2  15        7.37        0.00     46.54 o
   5   2  15        4.20        0.00     71.07 o
   6   2  15       11.09        0.00     85.39 o
 -17   3  15        1.36       40.62     74.10 o
 -16   3  15        1.91       24.77     70.14 o
 -15   3  15      152.62      140.93     50.03 o
 -14   3  15        0.19        0.00     36.26 o
 -13   3  15      109.54       93.25     42.31 o
 -12   3  15        0.25       22.38     28.24 o
 -11   3  15       12.81        0.00     27.88 o
 -10   3  15       71.50       28.19     29.66 o
  -9   3  15       27.98        0.00     27.99 o
  -8   3  15        1.23        0.00     28.96 o
  -7   3  15      207.18      208.23     32.83 o
  -6   3  15        6.15        8.57     30.05 o
  -5   3  15      141.83      174.93     33.11 o
  -4   3  15      422.48      462.66     40.62 o
  -3   3  15       16.17        0.00     32.00 o
  -2   3  15      329.81      444.63     51.82 o
  -1   3  15       96.90      107.30     37.23 o
   0   3  15       36.39       24.45     38.14 o
   1   3  15       29.85        0.00     43.05 o
   2   3  15       12.65       14.41     45.92 o
   3   3  15       40.62        0.00     46.31 o
   4   3  15        4.85        0.00     49.76 o
   5   3  15       17.22        0.00     51.30 o
 -16   4  15        7.62        2.29     63.85 o
 -15   4  15       78.47      215.02     65.08 o
 -14   4  15       13.14       16.87     43.30 o
 -13   4  15       60.11        3.55     36.54 o
 -12   4  15      275.03      169.63     82.55 o
 -11   4  15      235.85      244.08     83.71 o
 -10   4  15      365.94      331.16     82.22 o
  -9   4  15       59.16        6.86     30.79 o
  -8   4  15        5.08        0.00     29.34 o
  -7   4  15       34.67        1.98     30.61 o
  -6   4  15       95.01       87.28     33.40 o
  -5   4  15       66.24       31.16     31.46 o
  -4   4  15      159.83      116.17     34.42 o
  -3   4  15        8.99        0.00     32.22 o
  -2   4  15       23.24        0.00     36.77 o
  -1   4  15      226.38      243.75     72.31 o
   0   4  15       49.16        0.00     43.67 o
   1   4  15       55.08       17.54     46.32 o
   2   4  15       13.13        1.99     47.80 o
   3   4  15       52.45        6.74     47.55 o
   4   4  15        2.11        2.97     51.06 o
 -15   5  15       10.75        0.00     80.57 o
 -14   5  15        4.56       40.44     66.29 o
 -13   5  15       43.36       59.67     47.34 o
 -12   5  15        4.31        0.00     35.21 o
 -11   5  15      185.62      139.07     55.25 o
 -10   5  15      133.70       85.65     31.94 o
  -9   5  15       23.08        0.00     31.84 o
  -8   5  15       16.26        4.84     31.21 o
  -7   5  15       98.30       70.37     33.63 o
  -6   5  15       64.75        0.00     32.45 o
  -5   5  15        0.46        0.00     32.88 o
  -4   5  15        5.70        0.00     34.15 o
  -3   5  15      217.42      200.08     40.20 o
  -2   5  15        8.33        0.00     41.99 o
  -1   5  15       30.46       15.45     44.72 o
   0   5  15       94.10       69.12     46.17 o
   1   5  15       93.81       78.36     49.19 o
   2   5  15        0.59       20.38     50.59 o
   3   5  15        0.75        0.00     47.57 o
 -13   6  15       46.35       94.40     89.94 o
 -12   6  15        4.38        0.00     64.03 o
 -11   6  15        0.04        0.00     48.83 o
 -10   6  15       40.01        0.00     35.31 o
  -9   6  15      162.28      126.05     40.94 o
  -8   6  15        3.72        0.00     30.63 o
  -7   6  15        1.91        0.00     32.71 o
  -6   6  15        6.18        0.00     34.37 o
  -5   6  15       19.20       10.24     35.52 o
  -4   6  15        3.81        0.00     38.43 o
  -3   6  15        0.37        0.00     42.26 o
  -2   6  15      209.53      100.59     50.29 o
  -1   6  15       52.44       27.49     47.13 o
   0   6  15        5.84        0.00     49.81 o
   1   6  15        0.21        3.11     74.51 o
 -10   7  15        8.17        0.00     53.35 o
  -9   7  15        0.05        0.00     45.80 o
  -8   7  15       41.38        0.00     34.80 o
  -7   7  15        9.88        0.00     35.22 o
  -6   7  15        2.64        0.00     37.83 o
  -5   7  15        0.11        0.00     42.53 o
  -4   7  15        0.05        0.00     44.93 o
  -3   7  15        1.00       18.19     51.96 o
  -2   7  15       62.75       15.47     81.15 o
 -18   0  16       56.80      146.77     69.91 o
 -17   0  16       37.93       59.87     51.03 o
 -16   0  16        0.63       10.86     50.35 o
 -15   0  16     1187.40      862.02     85.26 o
 -14   0  16       77.57       98.92     47.27 o
 -13   0  16       33.84        6.56     46.39 o
 -12   0  16      291.28      228.28     52.88 o
 -11   0  16       28.75        0.00     44.48 o
 -10   0  16      320.41      275.51     51.70 o
  -9   0  16      739.58      650.54     57.92 o
  -8   0  16      349.95      403.08     52.37 o
  -7   0  16       41.01        3.31     44.66 o
  -6   0  16      333.39      255.07     52.72 o
  -5   0  16      183.59      208.61     50.42 o
  -4   0  16      383.06      347.67     54.00 o
  -3   0  16      923.05      976.72     62.79 o
  -2   0  16     1291.78     1240.45     66.54 o
  -1   0  16      774.56      651.61     60.15 o
   0   0  16       10.78       31.74     48.00 o
   1   0  16       17.24        0.00     49.42 o
   2   0  16        5.38       23.97     68.53 o
   3   0  16       34.65       10.11     65.26 o
 -18   1  16       87.45      144.22     56.26 o
 -17   1  16       83.66      102.69     44.42 o
 -16   1  16        0.66       62.00     36.62 o
 -15   1  16      203.16      145.61     36.86 o
 -14   1  16       10.92       12.70     34.38 o
 -13   1  16       84.96       39.77     32.81 o
 -12   1  16       40.69       72.00     33.64 o
 -11   1  16       97.12       46.97     33.37 o
 -10   1  16        6.99        0.00     32.48 o
  -9   1  16      914.02      795.61     49.44 o
  -8   1  16       20.93       19.87     31.92 o
  -7   1  16      197.88      208.28     34.86 o
  -6   1  16        6.66       17.53     34.49 o
  -5   1  16      284.19      332.82     38.78 o
  -4   1  16      354.21      356.46     37.17 o
  -3   1  16        3.71       33.14     33.78 o
  -2   1  16        1.87        0.00     34.02 o
  -1   1  16        1.23       37.44     35.02 o
   0   1  16      289.23      258.88     37.72 o
   1   1  16       71.02       82.84     41.45 o
   2   1  16       94.42       73.40     46.83 o
   3   1  16       11.56       29.73     59.28 o
   4   1  16        0.76        6.14     67.49 o
 -17   2  16       10.27       67.26     57.12 o
 -16   2  16       98.34       68.01     44.68 o
 -15   2  16      151.82      132.94     45.59 o
 -14   2  16      270.41      203.19     66.37 o
 -13   2  16      170.51      118.59     34.05 o
 -12   2  16      656.62      562.34     90.65 o
 -11   2  16       78.96       44.98     32.77 o
 -10   2  16       23.87       17.88     31.61 o
  -9   2  16      195.34      176.09     34.90 o
  -8   2  16      133.50      108.60     33.22 o
  -7   2  16      112.02      112.19     35.60 o
  -6   2  16      158.82      118.25     35.12 o
  -5   2  16      124.27       93.87     32.97 o
  -4   2  16      140.12      163.52     36.11 o
  -3   2  16       41.09       63.95     35.76 o
  -2   2  16     1505.87     1465.67     92.45 o
  -1   2  16        9.74        0.00     34.44 o
   0   2  16       12.07        0.00     39.89 o
   1   2  16      139.65       89.94     48.85 o
   2   2  16       11.36        0.00     48.77 o
   3   2  16       63.64       82.60     54.47 o
   4   2  16       61.74        0.00     61.10 o
   5   2  16        0.07        2.89     72.52 o
 -17   3  16      142.25      275.40     92.57 o
 -16   3  16        2.68        0.00     71.70 o
 -15   3  16      139.54      116.01     57.90 o
 -14   3  16        0.38        0.00     32.05 o
 -13   3  16      392.62      332.84    102.27 o
 -12   3  16        7.03        0.00     31.10 o
 -11   3  16       35.39       14.37     30.79 o
 -10   3  16       32.13        0.00     29.83 o
  -9   3  16        1.90        0.00     29.93 o
  -8   3  16      197.57      199.19     34.11 o
  -7   3  16       67.14       70.80     32.21 o
  -6   3  16      192.63      194.21     35.52 o
  -5   3  16      246.35      258.63     36.20 o
  -4   3  16        1.12       26.06     34.87 o
  -3   3  16        1.22       22.22     33.44 o
  -2   3  16      233.10      301.82     37.52 o
  -1   3  16       94.98       98.61     39.96 o
   0   3  16        1.21        0.00     43.92 o
   1   3  16        5.83        0.00     46.74 o
   2   3  16       10.73        0.00     48.42 o
   3   3  16       22.38        1.25     50.62 o
   4   3  16       23.01        0.00     52.87 o
 -16   4  16        5.51       23.77    111.68 o
 -15   4  16        3.28       77.75     63.18 o
 -14   4  16       47.41        0.00     37.24 o
 -13   4  16      171.29      135.72     66.10 o
 -12   4  16        3.26        0.00     29.57 o
 -11   4  16       21.56        0.00     30.19 o
 -10   4  16       18.52        0.00     31.31 o
  -9   4  16       14.20        0.00     30.72 o
  -8   4  16        3.97        0.00     32.99 o
  -7   4  16      144.05      156.65     36.25 o
  -6   4  16      111.42       93.04     36.01 o
  -5   4  16        3.95        0.00     34.29 o
  -4   4  16       79.21      121.61     36.46 o
  -3   4  16       40.48        0.00     35.99 o
  -2   4  16      132.19       84.64     39.30 o
  -1   4  16       68.49       33.34     46.82 o
   0   4  16        4.56       14.76     47.95 o
   1   4  16       76.33       45.33     49.21 o
   2   4  16       13.81        0.00     48.89 o
   3   4  16       16.75        0.00     52.44 o
 -14   5  16       84.19       84.88     74.01 o
 -13   5  16        2.97        0.00     51.09 o
 -12   5  16        0.46        0.00     41.61 o
 -11   5  16        9.27        0.00     31.09 o
 -10   5  16        7.32        0.00     31.27 o
  -9   5  16      215.74      149.11     51.95 o
  -8   5  16       14.54        0.00     35.02 o
  -7   5  16       19.54        0.00     34.87 o
  -6   5  16       45.77       51.15     35.27 o
  -5   5  16        1.43        0.00     35.92 o
  -4   5  16      112.25       75.53     38.10 o
  -3   5  16       12.70        0.00     44.45 o
  -2   5  16       12.02        3.46     46.42 o
  -1   5  16        0.56        0.00     45.37 o
   0   5  16       29.02       15.71     48.80 o
   1   5  16        5.41        7.58     51.60 o
 -12   6  16       12.73       41.71     64.00 o
 -11   6  16       27.86        0.00     45.31 o
 -10   6  16      153.99      102.54     51.98 o
  -9   6  16       11.21        0.00     34.56 o
  -8   6  16       10.79        0.00     33.23 o
  -7   6  16        0.78        0.00     35.99 o
  -6   6  16       62.43       18.10     37.13 o
  -5   6  16        4.27        0.00     40.13 o
  -4   6  16       12.38        0.00     46.01 o
  -3   6  16        2.93        0.00     45.71 o
  -2   6  16        0.85        0.00     46.70 o
  -1   6  16       34.35       23.61     71.42 o
 -17   1  17       27.42       26.98     43.36 o
 -16   1  17       51.41      110.19     39.50 o
 -15   1  17        3.50       17.96     36.70 o
 -14   1  17        0.68        0.00     36.13 o
 -13   1  17       18.09       33.98     34.79 o
 -12   1  17      193.20      118.39     36.86 o
 -11   1  17      180.93      125.26     36.19 o
 -10   1  17      109.84       43.33     36.19 o
  -9   1  17        8.25       38.99     35.40 o
  -8   1  17       41.58       56.83     36.10 o
  -7   1  17       28.82       32.24     35.81 o
  -6   1  17       20.28        0.84     34.85 o
  -5   1  17       83.89       83.35     36.63 o
  -4   1  17      620.16      594.90     42.02 o
  -3   1  17      224.68      241.28     38.91 o
  -2   1  17       82.27       83.70     37.37 o
  -1   1  17       58.60       87.00     37.96 o
   0   1  17       83.58       94.55     41.59 o
   1   1  17       76.56       72.05     45.32 o
   2   1  17        4.58        0.00     60.69 o
   3   1  17        3.97        0.00     68.24 o
   4   1  17       45.23        0.00    108.38 o
 -17   2  17       10.96       67.96     59.94 o
 -16   2  17       58.32      134.11     42.65 o
 -15   2  17        0.61        0.00     34.69 o
 -14   2  17       29.89       15.86     34.32 o
 -13   2  17        5.92        0.00     35.36 o
 -12   2  17       97.20       63.54     34.26 o
 -11   2  17      377.48      280.29     40.47 o
 -10   2  17        3.09        7.28     34.43 o
  -9   2  17       94.52       61.88     35.02 o
  -8   2  17        2.12        0.00     33.95 o
  -7   2  17      171.49      120.53     37.71 o
  -6   2  17       80.14       21.75     35.76 o
  -5   2  17        8.25        0.00     36.70 o
  -4   2  17       79.27       64.59     36.08 o
  -3   2  17      127.30      186.05     39.15 o
  -2   2  17      460.06      408.32     42.26 o
  -1   2  17      128.76      132.30     44.00 o
   0   2  17       69.83       49.41     49.67 o
   1   2  17       58.21       59.22     52.83 o
   2   2  17       66.36       56.10     53.87 o
   3   2  17        4.64        1.94     61.08 o
 -16   3  17       29.24       49.88     57.66 o
 -15   3  17      227.16      129.19     58.11 o
 -14   3  17       22.92        0.29     34.65 o
 -13   3  17        9.54        0.00     33.04 o
 -12   3  17        0.88        0.00     34.77 o
 -11   3  17        0.08        0.00     33.81 o
 -10   3  17       11.73        0.00     35.04 o
  -9   3  17       13.84        3.02     36.24 o
  -8   3  17       59.93       37.19     37.04 o
  -7   3  17       49.66       29.67     37.62 o
  -6   3  17       17.27        6.19     33.72 o
  -5   3  17       59.30       40.83     37.70 o
  -4   3  17        0.34        0.00     36.61 o
  -3   3  17       43.12       47.93     37.45 o
  -2   3  17      108.45      127.09     43.78 o
  -1   3  17       33.32       69.67     47.21 o
   0   3  17       62.80       24.81     50.89 o
   1   3  17       45.68       50.68     54.46 o
   2   3  17       40.46        7.36     56.95 o
 -15   4  17        7.65       48.83     62.89 o
 -14   4  17       27.97        0.00     43.55 o
 -13   4  17       11.48        0.00     33.30 o
 -12   4  17      113.71       52.28     33.22 o
 -11   4  17        0.06        0.00     32.66 o
 -10   4  17      103.24       34.96     34.23 o
  -9   4  17        9.05        0.00     34.26 o
  -8   4  17       19.42       19.60     34.52 o
  -7   4  17       72.90       63.15     36.65 o
  -6   4  17        2.25        0.00     35.45 o
  -5   4  17       24.12       17.95     35.42 o
  -4   4  17       12.95        7.80     37.40 o
  -3   4  17      147.59      122.68     42.13 o
  -2   4  17       41.33        0.00     45.05 o
  -1   4  17        1.40        0.00     47.16 o
   0   4  17        5.15        0.00     49.24 o
   1   4  17        8.61        9.06     51.67 o
 -13   5  17       13.97        0.00     44.78 o
 -12   5  17        0.56        0.00     36.39 o
 -11   5  17        2.29        0.00     33.89 o
 -10   5  17       14.97       15.53     34.68 o
  -9   5  17       22.54        1.93     36.42 o
  -8   5  17      154.14       87.73     37.46 o
  -7   5  17       67.98       54.00     38.00 o
  -6   5  17        6.37        0.00     37.68 o
  -5   5  17        6.68        0.00     38.65 o
  -4   5  17       16.76        0.00     41.10 o
  -3   5  17       13.86       14.22     46.75 o
  -2   5  17       10.27        0.00     46.39 o
  -1   5  17       10.51       10.06     50.33 o
   0   5  17       23.98        0.00     79.48 o
 -10   6  17        1.31        0.00     33.69 o
  -9   6  17       68.33       31.82     37.10 o
  -8   6  17        5.69        0.00     35.20 o
  -7   6  17        6.41        0.00     37.30 o
  -6   6  17       16.74        0.00     40.14 o
  -5   6  17       14.99        0.00     47.92 o
  -4   6  17       15.64        8.93     69.03 o
 -17   0  18       12.82       57.11     58.75 o
 -16   0  18       10.85      101.59     58.82 o
 -15   0  18        1.16       61.16     56.30 o
 -14   0  18       47.81       23.70     53.13 o
 -13   0  18      243.62      157.81     57.53 o
 -12   0  18       35.85       47.97     55.31 o
 -11   0  18      102.63       99.17     55.67 o
 -10   0  18      138.60       65.77     51.94 o
  -9   0  18      153.17      101.30     52.76 o
  -8   0  18       74.39       48.13     53.44 o
  -7   0  18        0.27       35.59     51.33 o
  -6   0  18        8.68       12.07     50.98 o
  -5   0  18       81.31       60.87     55.68 o
  -4   0  18      316.40      260.78     61.35 o
  -3   0  18      300.66      236.32     57.53 o
  -2   0  18        3.59        0.00     52.69 o
  -1   0  18      259.62      272.22     59.19 o
   0   0  18       76.71      124.40     57.66 o
   1   0  18        1.45        0.00     69.34 o
   2   0  18       10.51        7.29    111.51 o
 -16   1  18        4.18       22.29     38.71 o
 -15   1  18      161.39      138.57     40.00 o
 -14   1  18        5.06        0.00     38.79 o
 -13   1  18      129.98      103.42     37.77 o
 -12   1  18        0.37        0.00     36.68 o
 -11   1  18        1.13       29.59     35.99 o
 -10   1  18       15.10       33.03     38.34 o
  -9   1  18      108.01      109.44     38.13 o
  -8   1  18      160.80      175.31     41.05 o
  -7   1  18        1.52        2.41     37.95 o
  -6   1  18       60.13       69.68     38.15 o
  -5   1  18      100.52      102.91     39.09 o
  -4   1  18      107.67      126.74     40.63 o
  -3   1  18      415.33      406.17     42.49 o
  -2   1  18       72.60       78.97     39.22 o
  -1   1  18        7.68        2.48     40.31 o
   0   1  18       14.02       10.29     45.08 o
   1   1  18        1.21        0.00     49.23 o
   2   1  18       18.41        0.00     68.82 o
 -16   2  18       49.16       46.20     40.04 o
 -15   2  18        6.14       10.19     37.53 o
 -14   2  18        0.91       19.89     36.99 o
 -13   2  18        0.36        2.88     37.67 o
 -12   2  18       30.76        0.00     36.46 o
 -11   2  18       91.11       47.94     37.39 o
 -10   2  18       71.65       27.24     37.54 o
  -9   2  18      168.64      140.14     39.11 o
  -8   2  18       28.04       24.43     36.82 o
  -7   2  18      182.20      176.40     40.76 o
  -6   2  18       70.27       95.53     40.69 o
  -5   2  18      199.08      200.46     41.60 o
  -4   2  18      145.92      119.17     40.76 o
  -3   2  18       32.21       61.21     39.54 o
  -2   2  18        5.86        0.00     39.26 o
  -1   2  18       88.58       74.33     46.74 o
   0   2  18       15.00       39.06     49.79 o
   1   2  18        0.89        0.00     55.37 o
   2   2  18       18.17       30.95     57.61 o
 -15   3  18        9.51        0.00     42.59 o
 -14   3  18       36.17       29.07     36.33 o
 -13   3  18      187.48      105.45     48.50 o
 -12   3  18        3.93        0.00     36.80 o
 -11   3  18       60.58       65.09     38.64 o
 -10   3  18      338.03      256.35     43.13 o
  -9   3  18        5.62        0.00     38.21 o
  -8   3  18      312.23      304.57     42.98 o
  -7   3  18        7.44        0.00     38.06 o
  -6   3  18      112.42      124.03     41.20 o
  -5   3  18        1.82       31.40     40.35 o
  -4   3  18        3.07        0.00     39.08 o
  -3   3  18        7.60        0.00     41.20 o
  -2   3  18       64.06       82.60     45.70 o
  -1   3  18      133.18       95.69     55.88 o
   0   3  18       11.80        0.00     53.30 o
   1   3  18        0.36        0.00     56.28 o
 -14   4  18        0.01        7.40     43.12 o
 -13   4  18        0.42        0.00     34.71 o
 -12   4  18        7.76        0.00     36.41 o
 -11   4  18       25.30        0.00     36.07 o
 -10   4  18       82.08        1.82     38.51 o
  -9   4  18       35.83       22.69     38.29 o
  -8   4  18       15.40       23.66     40.92 o
  -7   4  18        0.26        0.00     37.89 o
  -6   4  18       28.43        0.15     38.45 o
  -5   4  18        2.90        0.00     39.91 o
  -4   4  18       65.02      101.93     44.77 o
  -3   4  18       60.30        4.56     57.59 o
  -2   4  18       12.80        6.96     53.81 o
  -1   4  18       27.78        0.00     52.92 o
 -12   5  18        0.12        0.00     37.84 o
 -11   5  18        0.34        0.00     36.01 o
 -10   5  18        5.56        0.00     37.65 o
  -9   5  18       28.69        0.00     38.63 o
  -8   5  18        0.45        0.00     37.83 o
  -7   5  18       15.66        4.05     39.38 o
  -6   5  18        1.06        0.00     39.66 o
  -5   5  18        2.66        0.00     43.02 o
  -4   5  18        4.78        7.92     51.66 o
  -3   5  18        8.90        0.00     71.42 o
 -15   1  19        0.58        0.00     40.43 o
 -14   1  19        9.36        8.75     41.46 o
 -13   1  19       57.05       27.80     39.69 o
 -12   1  19      134.09       96.36     40.85 o
 -11   1  19      104.80       61.82     39.11 o
 -10   1  19       32.45        0.00     38.84 o
  -9   1  19       54.61       34.26     39.00 o
  -8   1  19        7.47        0.00     39.75 o
  -7   1  19      224.70      191.38     41.43 o
  -6   1  19        1.78        0.00     40.09 o
  -5   1  19      100.71      101.63     41.51 o
  -4   1  19       14.43       35.41     40.00 o
  -3   1  19      188.61      195.69     42.35 o
  -2   1  19        8.74        0.00     41.20 o
  -1   1  19        0.50        0.00     43.81 o
   0   1  19       25.83        3.07     54.02 o
 -15   2  19        1.35        6.21     42.58 o
 -14   2  19       52.45       53.30     39.40 o
 -13   2  19        6.14        0.00     40.22 o
 -12   2  19        0.07        0.00     39.33 o
 -11   2  19       18.64        0.00     39.33 o
 -10   2  19        0.25        2.46     40.40 o
  -9   2  19        4.25        0.06     39.06 o
  -8   2  19       68.05       75.75     42.37 o
  -7   2  19        0.04        0.00     41.02 o
  -6   2  19      126.13      102.09     41.41 o
  -5   2  19        0.96        8.96     41.68 o
  -4   2  19       20.80       47.97     41.94 o
  -3   2  19       13.75       41.22     42.68 o
  -2   2  19       14.22        0.00     46.81 o
  -1   2  19       10.44       28.42     54.50 o
   0   2  19       18.30        9.75     58.40 o
 -14   3  19       17.04        0.00     40.13 o
 -13   3  19        5.08        0.00     38.31 o
 -12   3  19        3.09        0.00     40.48 o
 -11   3  19        0.15        0.00     40.62 o
 -10   3  19       26.20       29.69     40.86 o
  -9   3  19        0.56       19.42     39.43 o
  -8   3  19       57.52      101.35     42.73 o
  -7   3  19       14.43        0.00     41.87 o
  -6   3  19       67.21       47.94     40.81 o
  -5   3  19       20.57        7.07     43.18 o
  -4   3  19        0.65        0.00     41.37 o
  -3   3  19        1.54        0.00     47.09 o
  -2   3  19        0.36       21.64     50.25 o
  -1   3  19       28.95        0.00     65.27 o
 -12   4  19        4.90        0.00     41.96 o
 -11   4  19        0.72        0.00     40.06 o
 -10   4  19      105.51       35.53     42.62 o
  -9   4  19        4.55        0.00     41.24 o
  -8   4  19        1.81        0.00     42.54 o
  -7   4  19       19.06        0.00     42.64 o
  -6   4  19        0.35        0.00     41.91 o
  -5   4  19       31.86       13.16     45.15 o
  -4   4  19        0.83        0.00     60.82 o
  -3   4  19      101.60       94.77     69.37 o
 -14   0  20       57.28       43.91     61.95 o
 -13   0  20       30.37        0.00     61.26 o
 -12   0  20        0.49        2.07     58.62 o
 -11   0  20       27.40        0.00     58.33 o
 -10   0  20      523.91      516.76     69.48 o
  -9   0  20       11.50        0.00     58.35 o
  -8   0  20      114.03       77.60     58.52 o
  -7   0  20        4.41       31.12     59.89 o
  -6   0  20       64.14       30.11     59.52 o
  -5   0  20      216.95      228.99     64.68 o
  -4   0  20      114.74       63.59     61.42 o
  -3   0  20      300.44      258.57     68.46 o
  -2   0  20       26.22       26.19     61.66 o
 -14   1  20        0.70        0.00     45.59 o
 -13   1  20       67.28       50.55     43.00 o
 -12   1  20      246.92      164.75     45.65 o
 -11   1  20      174.28      130.87     44.69 o
 -10   1  20       75.89       61.10     42.24 o
  -9   1  20       72.22       75.45     43.06 o
  -8   1  20        0.11        0.00     42.88 o
  -7   1  20       82.93      116.63     44.85 o
  -6   1  20        5.91       12.97     43.33 o
  -5   1  20       16.08       23.32     41.82 o
  -4   1  20       17.98        4.15     42.54 o
  -3   1  20      228.87      151.15     45.09 o
  -2   1  20       71.40       35.46     47.68 o
 -14   2  20       22.08        0.00     53.87 o
 -13   2  20        0.70       32.68     44.73 o
 -12   2  20        1.98       33.16     42.51 o
 -11   2  20      102.13       62.49     43.80 o
 -10   2  20       33.05       41.46     42.32 o
  -9   2  20        0.03        0.00     45.01 o
  -8   2  20        1.59       32.08     42.55 o
  -7   2  20       11.31       20.90     42.36 o
  -6   2  20       13.47        0.00     42.43 o
  -5   2  20        5.36        5.50     43.18 o
  -4   2  20      122.37       88.40     45.61 o
  -3   2  20      176.11      135.76     48.31 o
  -2   2  20        0.24       35.76     54.82 o
 -12   3  20       71.01       78.11     53.96 o
 -11   3  20        1.14        0.00     40.60 o
 -10   3  20      137.69       47.06     44.11 o
  -9   3  20       84.86       76.27     45.18 o
  -8   3  20        3.63        0.00     42.49 o
  -7   3  20       30.82        1.80     42.61 o
  -6   3  20       10.89        0.00     43.83 o
  -5   3  20       10.20        0.00     47.07 o
  -4   3  20       20.41       10.26     60.05 o
  -8   4  20        8.86        0.00     56.30 o
 -12   1  21        5.38       73.84     67.19 o
 -11   1  21       38.74       25.28     52.28 o
 -10   1  21       17.18       33.37     44.73 o
  -9   1  21        9.18        7.61     44.14 o
  -8   1  21      105.22       82.20     45.95 o
  -7   1  21        4.24        9.62     44.19 o
  -6   1  21        3.33        7.19     44.69 o
  -5   1  21        7.06        8.55     47.76 o
 -11   2  21       47.82        3.80     66.68 o
 -10   2  21       11.58        0.00     62.84 o
  -9   2  21       19.34        0.31     53.96 o
  -8   2  21       21.50       39.67     56.31 o
  -7   2  21        0.88        0.00     52.25 o
  -6   2  21        4.21       36.52     53.41 o
 
